# Supplementary material for: Research on the Impact of Generative Artificial Intelligence Usage Behavior on the Learning Outcomes of Higher Vocational Students
Source: Behav Sci (Basel). 2026 Jul 10;16(7):1166. doi: 10.3390/bs16071166 (PMC13405536; doi:10.3390/bs16071166)
Supplement: Supplementary file 1 [file behavsci-16-01166-s001.zip]

Archive with 1 entries (1 files):
- behavsci-4362875-supplementary.xlsx
