# Supplementary material for: Research on the Impact of Generative Artificial Intelligence Usage Behavior on the Learning Outcomes of Higher Vocational Students
Source: Behav Sci (Basel). 2026 Jul 10;16(7):1166. doi: 10.3390/bs16071166 (PMC13405536; doi:10.3390/bs16071166)
Supplement: Supplementary file 1 [file behavsci-16-01166-s001.zip › behavsci-4362875-supplementary.xlsx]

## Sheet: Sheet1
Number	Gender	grade level	major’s discipline	A1	A2	A3	A4	A5	B1	B2	B3	B4	B5	C2	C3	C4	C5	C6	H1	H2	H3	I2	I4	I5	I6	J1	J2	J3
1	2	3	17	4	4	5	5	5	4	4	4	3	2	5	1	1	1	4	4	5	4	4	4	5	5	4	3	4
2	1	3	17	5	4	4	4	3	3	4	4	4	4	3	4	4	5	5	4	4	4	4	4	4	4	5	4	4
3	2	3	4	4	4	5	4	4	5	4	4	5	4	4	5	4	5	5	4	4	4	5	4	5	4	4	5	4
4	2	3	15	4	5	4	5	4	5	4	4	5	5	4	5	4	5	5	4	5	4	4	4	4	4	5	4	3
5	1	3	15	4	4	4	4	4	4	4	4	4	4	4	4	4	4	4	4	3	3	3	4	4	4	4	4	4
6	2	3	15	5	5	4	3	4	3	4	3	3	3	3	5	5	4	3	3	3	4	4	4	3	4	3	4	5
7	1	1	11	4	4	4	4	4	4	4	5	4	4	4	4	1	4	4	4	4	4	4	3	3	4	5	3	4
8	2	1	11	4	4	4	4	3	4	4	4	4	4	4	4	2	2	4	4	4	4	4	3	3	4	4	4	4
9	1	1	11	5	5	5	5	4	4	5	5	5	4	5	5	4	4	4	4	4	4	4	4	4	4	4	4	4
10	2	1	11	4	4	4	4	4	4	4	4	4	4	3	4	4	4	4	4	4	4	4	4	4	4	4	4	4
11	2	1	11	4	2	2	2	1	5	5	4	5	5	3	4	5	5	4	5	5	4	5	4	5	5	5	5	5
12	2	1	11	4	3	4	4	3	3	3	3	3	3	3	3	3	3	3	3	3	3	3	3	3	3	3	3	3
13	2	1	11	3	5	4	2	2	2	4	4	5	4	4	2	5	2	2	5	5	5	5	5	5	5	5	5	5
14	2	1	11	4	4	4	4	3	4	4	4	4	4	4	4	2	4	4	4	4	4	4	4	4	4	4	4	4
15	1	1	11	4	3	3	4	2	4	4	2	4	4	4	3	2	3	3	5	4	4	4	5	4	5	4	4	4
16	2	1	11	4	4	4	4	4	4	4	4	4	4	4	4	4	4	4	4	4	4	4	4	4	4	4	4	4
17	2	1	11	4	4	3	4	4	4	4	4	4	4	4	4	3	4	4	4	4	4	4	4	4	4	3	3	3
18	2	1	11	3	3	3	3	3	3	3	3	3	3	3	3	3	3	3	4	4	4	4	4	4	4	4	4	4
19	2	1	11	5	3	4	5	2	4	4	4	4	4	4	4	2	5	5	5	5	5	4	4	4	4	4	4	4
20	2	1	11	5	5	4	4	4	4	4	4	4	4	4	4	4	4	4	4	3	4	4	4	5	4	5	4	5
21	2	1	11	4	3	4	4	4	4	4	4	4	4	4	4	2	2	3	4	3	3	4	4	4	4	3	4	4
22	1	1	10	5	5	5	5	5	5	5	5	5	5	5	5	5	5	5	5	5	5	5	5	5	5	5	5	5
23	2	1	11	3	3	3	3	3	3	4	4	4	4	3	4	4	4	4	4	4	4	4	4	4	4	4	4	4
24	1	1	11	4	4	3	4	3	4	3	4	4	4	4	4	4	4	4	3	3	3	3	3	3	3	3	3	3
25	1	1	11	5	5	5	5	5	5	5	5	5	5	5	5	5	5	5	4	4	4	4	4	4	4	4	4	4
26	2	1	11	5	5	5	5	5	5	5	5	5	5	5	5	5	5	5	4	5	5	5	5	5	5	5	5	5
27	2	1	11	4	4	4	4	3	4	4	4	4	4	4	4	4	4	4	4	4	4	4	4	4	4	4	4	4
28	2	1	11	3	3	2	3	2	4	4	4	4	4	4	4	4	4	4	4	4	4	4	4	4	4	4	4	4
29	2	1	11	4	4	4	4	2	4	4	4	4	4	4	4	4	4	4	4	4	4	4	4	4	4	4	4	4
30	2	1	11	5	5	5	5	5	5	5	5	5	5	4	4	4	4	4	4	4	4	4	4	4	4	4	4	4
31	2	1	11	4	3	4	4	3	4	4	4	4	4	4	4	2	4	4	4	4	4	4	4	4	4	4	4	4
32	2	1	12	4	4	3	3	3	3	3	3	3	3	3	3	3	3	3	3	3	3	4	4	4	4	3	3	3
33	2	1	11	4	3	3	3	3	4	4	3	3	3	3	3	3	3	3	4	4	4	4	4	4	4	4	4	4
34	1	1	3	5	3	3	3	3	3	3	3	3	5	5	5	5	5	5	3	3	3	3	3	3	3	5	5	5
35	2	1	11	5	4	3	4	3	3	3	3	3	3	4	4	4	4	4	4	4	4	4	4	4	4	4	4	4
36	1	1	11	5	4	4	4	4	5	5	5	5	5	5	5	5	5	5	3	3	3	3	4	4	4	3	4	4
37	2	1	11	3	4	4	4	3	4	4	4	4	4	4	1	3	4	4	4	4	4	4	4	4	4	4	4	4
38	2	1	11	4	3	3	4	2	4	4	4	4	4	3	4	2	4	3	4	4	4	4	3	4	4	4	4	4
39	2	1	11	4	4	4	4	2	4	4	4	4	4	4	4	4	4	4	4	4	4	4	4	4	4	4	4	4
40	2	1	11	3	2	2	2	2	5	5	5	5	5	5	5	5	5	5	4	4	4	4	4	4	4	4	4	4
41	2	1	12	5	5	4	3	3	2	2	3	2	3	2	2	3	3	2	4	2	4	4	2	4	3	2	3	3
42	2	1	12	5	5	5	5	5	5	4	4	4	4	4	4	4	4	4	3	3	3	3	3	3	3	3	3	3
43	1	1	11	2	4	4	4	3	2	4	4	4	4	4	4	2	4	4	4	4	4	4	4	4	4	4	4	4
44	2	1	12	4	4	2	4	4	4	4	4	4	4	4	4	4	4	4	4	4	4	4	4	4	4	4	4	4
45	1	1	11	5	5	5	5	5	5	5	5	5	5	5	5	2	2	5	4	4	4	4	4	4	4	5	4	5
46	2	1	12	5	5	5	5	5	5	5	5	5	5	5	5	5	5	5	3	3	3	3	3	3	3	3	3	3
47	2	1	12	4	4	4	4	3	4	3	3	3	3	4	4	4	4	4	3	3	3	4	4	4	4	4	4	4
48	2	1	12	5	4	4	4	4	3	4	4	4	3	4	4	3	4	4	4	4	4	4	4	3	4	4	4	4
49	2	1	11	3	3	4	4	3	5	5	4	4	4	3	2	1	1	3	3	3	3	3	3	3	3	3	3	3
50	2	1	11	5	5	5	5	5	5	5	5	5	5	5	5	5	5	5	5	5	5	5	5	5	5	5	5	5
51	1	1	11	2	2	2	2	2	3	3	3	3	3	3	3	3	3	3	3	3	3	3	3	3	3	3	3	3
52	2	1	12	3	1	1	1	1	2	2	4	4	4	1	4	4	4	3	5	5	5	5	5	5	5	5	5	5
53	1	1	6	4	2	2	2	2	4	3	4	4	4	4	4	4	4	4	4	4	4	4	4	4	4	4	4	4
54	2	1	11	2	4	3	4	2	4	4	2	4	4	4	2	4	2	4	4	3	3	3	3	3	3	5	4	3
55	1	1	11	5	4	4	4	3	4	4	4	4	4	4	4	4	4	4	4	4	4	4	4	4	4	4	4	4
56	2	1	11	4	4	4	4	4	4	4	5	3	4	4	4	1	4	4	4	3	3	4	5	4	4	4	4	4
57	2	1	12	5	5	5	5	3	5	5	5	5	5	5	5	5	5	5	5	5	5	5	5	5	5	5	5	5
58	2	1	11	4	3	2	4	3	4	4	4	4	4	3	2	4	4	4	4	3	4	4	4	4	4	4	4	4
59	2	1	11	4	4	4	4	4	4	4	4	4	4	4	4	4	4	4	3	3	3	3	3	3	3	3	3	3
60	2	1	12	4	3	3	3	3	3	4	4	3	3	3	4	3	3	3	3	4	4	4	3	3	3	3	3	3
61	1	1	11	4	3	3	3	3	3	3	3	3	3	3	3	3	3	3	5	5	5	5	5	5	5	5	5	5
62	2	1	12	5	5	5	5	5	5	5	5	5	5	5	5	5	5	5	5	5	5	5	5	5	5	5	5	5
63	1	1	11	3	3	3	3	3	4	4	4	3	3	3	4	3	4	4	3	4	3	4	4	4	4	3	4	3
64	2	1	11	4	3	3	3	3	3	3	3	3	3	3	3	3	3	3	3	3	3	3	3	3	3	3	3	3
65	2	1	11	4	4	3	3	3	4	4	4	4	4	4	4	4	4	4	4	4	4	4	4	4	4	4	4	4
66	2	1	11	3	3	3	3	3	4	4	3	3	3	2	4	4	4	4	4	4	4	4	4	4	4	4	4	4
67	1	1	11	5	4	4	4	2	4	5	4	5	4	4	2	1	3	4	4	3	3	4	4	4	4	4	3	4
68	2	1	12	3	3	2	3	2	4	3	5	3	3	2	3	3	3	3	4	4	4	4	4	4	4	4	4	4
69	2	1	11	5	4	5	5	4	5	5	4	4	4	5	5	3	5	5	4	4	4	4	4	4	4	4	4	4
70	2	1	11	4	4	4	4	4	5	5	5	5	5	4	4	4	4	4	4	4	4	4	4	4	4	4	4	4
71	1	1	11	4	4	4	4	4	3	4	3	4	3	3	3	3	4	3	4	4	4	4	5	4	4	5	5	4
72	2	1	11	5	5	5	5	5	4	4	4	4	4	4	4	4	4	4	4	4	4	4	4	4	4	4	4	4
73	2	1	11	4	2	2	4	4	4	4	4	4	4	3	4	4	4	3	3	3	3	3	3	3	3	3	3	3
74	1	1	11	3	4	4	4	4	3	3	3	3	3	4	4	3	3	4	3	3	3	3	3	3	3	4	3	3
75	2	1	11	4	4	4	4	3	4	4	4	4	4	4	4	3	4	4	4	4	4	4	4	4	4	4	4	4
76	1	1	11	5	4	4	4	3	4	5	4	4	5	4	5	1	4	4	4	4	4	4	4	4	4	4	4	4
77	2	1	12	4	3	3	3	3	4	4	4	4	4	3	2	1	2	3	4	4	4	4	4	4	4	5	5	5
78	1	1	11	4	4	4	4	3	4	4	4	4	4	4	4	4	4	4	3	3	4	3	4	3	4	4	4	4
79	2	1	11	4	4	4	4	4	4	4	4	3	4	3	4	3	4	4	4	3	3	3	4	4	4	4	4	4
80	1	1	12	4	4	4	4	4	4	4	4	4	4	2	2	4	4	4	4	4	4	4	4	4	4	4	4	4
81	1	1	11	4	3	3	4	4	4	3	4	2	4	3	3	2	3	4	4	4	4	4	4	4	4	4	4	4
82	2	1	11	4	3	2	3	3	4	4	4	4	4	4	4	4	4	4	4	4	4	4	4	4	4	4	4	4
83	1	1	6	3	4	3	3	3	3	3	3	3	3	3	3	3	3	3	3	3	3	3	3	3	3	3	3	3
84	2	1	12	5	3	3	3	1	4	3	3	3	3	4	3	4	5	3	3	3	4	4	4	4	4	4	4	4
85	2	1	11	5	5	4	4	4	3	3	5	2	3	5	3	1	2	3	4	4	4	4	3	4	4	3	4	4
86	1	1	12	2	2	2	2	2	4	4	4	4	4	4	4	4	4	4	4	4	4	4	4	4	4	4	4	4
87	2	1	12	5	5	5	5	5	5	5	5	5	5	5	5	5	5	5	5	5	5	5	5	5	5	5	5	5
88	1	1	3	4	3	2	4	3	4	4	4	4	4	3	3	3	3	2	4	4	4	4	4	4	4	4	4	4
89	2	1	11	4	4	3	4	2	4	4	2	4	4	4	3	4	4	3	3	3	4	3	4	3	4	4	4	4
90	1	1	10	5	5	5	5	5	5	5	5	5	5	5	5	5	5	5	3	3	3	3	3	3	3	3	3	3
91	2	1	11	4	3	2	2	1	5	5	5	5	5	5	5	5	5	5	5	5	5	5	5	5	5	5	5	5
92	2	1	11	5	3	3	3	3	3	3	3	3	3	3	3	3	3	3	3	3	3	4	4	4	4	4	4	4
93	2	1	12	4	4	4	4	4	5	5	5	5	5	5	1	1	4	4	3	3	3	3	3	3	3	3	3	3
94	2	1	11	5	5	5	5	5	5	5	5	5	5	5	5	5	5	5	5	5	5	5	5	5	5	5	5	5
95	1	1	12	3	3	3	3	3	3	3	3	3	3	3	3	3	3	3	4	4	4	3	3	3	3	3	3	3
96	2	1	4	4	4	4	4	4	4	4	4	4	4	3	3	2	4	4	3	3	3	3	3	3	3	3	3	3
97	2	1	12	5	5	2	3	3	5	5	5	5	5	3	5	5	5	5	5	5	5	5	5	5	5	5	5	5
98	1	1	10	4	3	4	4	3	5	5	5	5	5	3	5	5	5	5	5	5	5	5	5	5	5	5	5	5
99	2	1	13	4	4	4	4	3	4	4	4	4	4	4	4	3	4	4	4	4	4	4	4	4	4	4	4	4
100	1	1	13	3	3	3	3	3	3	3	2	4	4	4	5	2	3	3	2	2	4	1	5	4	2	3	4	4
101	2	1	13	4	4	4	4	4	4	4	4	4	4	4	4	4	4	4	5	5	5	5	5	5	5	4	5	5
102	2	1	8	4	2	3	4	3	3	3	3	3	3	3	4	2	2	3	4	3	4	3	3	3	3	4	4	4
103	2	1	12	5	3	5	4	4	4	4	4	4	4	4	4	4	4	4	4	4	4	4	4	4	4	4	4	4
104	2	1	13	4	4	4	3	2	4	4	4	4	4	4	4	4	4	4	4	4	4	4	4	4	4	4	4	4
105	2	1	12	2	4	4	2	2	2	4	3	4	4	4	4	3	2	3	4	4	4	3	3	3	4	4	4	4
106	1	1	14	4	4	4	4	5	5	5	4	4	4	4	4	4	4	4	4	5	4	5	5	5	5	4	4	4
107	2	1	12	4	2	4	3	3	4	4	5	4	4	4	4	4	4	4	4	4	4	4	4	4	4	4	4	4
108	1	1	11	4	4	4	4	4	4	4	4	4	4	4	4	4	4	4	3	4	3	3	4	4	4	4	4	4
109	1	1	6	5	3	3	3	3	3	3	3	3	3	3	3	3	3	3	4	4	4	4	4	4	4	4	4	4
110	1	1	12	3	2	2	2	2	3	3	3	3	3	2	2	2	2	2	4	4	4	4	4	4	4	4	4	4
111	2	1	11	4	3	3	4	3	4	4	4	4	4	4	4	4	4	4	4	4	4	4	4	4	4	3	3	4
112	2	1	8	4	3	3	4	2	4	4	3	3	3	3	3	2	4	4	3	4	3	4	4	3	4	4	4	3
113	2	1	12	3	3	3	4	4	4	4	4	4	4	3	3	4	3	3	3	3	3	3	3	3	3	3	3	3
114	2	1	6	5	5	5	5	5	5	5	5	5	5	5	5	5	5	5	5	5	5	5	5	5	5	5	5	5
115	2	1	13	3	4	3	2	3	4	4	4	2	4	3	4	2	4	2	4	4	3	4	4	4	4	4	3	4
116	2	1	12	5	4	2	4	1	5	5	5	5	5	4	4	3	5	5	5	5	5	5	5	5	5	5	5	5
117	2	1	11	5	5	5	5	5	5	5	5	5	5	5	5	5	5	5	3	3	3	3	3	3	3	3	3	3
118	2	1	11	4	3	4	3	4	4	4	4	4	4	4	4	4	4	4	4	4	4	4	4	4	4	4	4	4
119	2	1	12	4	5	4	4	4	4	4	4	4	4	4	3	3	4	4	4	4	4	4	4	4	4	4	4	4
120	2	1	10	4	4	4	4	4	3	3	3	3	3	4	4	4	4	4	4	4	4	4	4	4	4	4	4	4
121	2	1	8	3	4	4	5	4	3	4	4	4	3	4	5	5	4	4	4	5	4	4	4	4	4	4	3	4
122	1	1	12	3	3	3	3	3	3	3	3	3	3	1	3	3	3	1	4	3	4	3	4	4	4	4	4	4
123	1	1	6	4	3	3	2	2	4	4	4	4	4	4	3	2	3	3	4	4	4	4	4	4	4	4	4	4
124	1	1	6	4	2	1	3	4	4	4	4	4	4	2	5	3	5	4	5	5	5	5	5	5	5	5	5	5
125	2	1	11	4	2	2	2	2	4	4	4	4	4	4	4	4	4	4	4	4	4	4	4	4	4	4	4	4
126	2	1	11	4	4	4	4	3	4	4	4	4	4	4	4	4	4	4	4	3	4	4	4	4	3	4	3	4
127	2	1	8	4	4	4	4	4	4	4	4	4	4	4	4	4	4	4	4	4	4	3	3	3	3	4	4	4
128	1	1	3	5	3	5	5	2	5	5	5	5	5	5	5	5	5	5	5	5	5	5	5	5	5	5	5	5
129	2	1	11	4	3	3	2	5	5	4	5	5	5	4	4	4	5	4	4	4	5	4	3	5	4	3	4	5
130	1	1	6	4	5	5	5	5	5	5	5	5	5	5	5	5	5	5	5	5	5	5	5	5	5	5	5	5
131	1	1	10	5	4	4	4	4	4	2	4	5	5	4	4	1	5	4	5	4	4	5	4	4	4	4	4	4
132	2	1	2	4	4	4	4	3	4	4	4	4	4	4	4	4	4	4	4	4	4	4	4	4	4	4	4	4
133	1	1	12	4	4	4	4	4	4	4	4	4	4	4	4	4	4	4	3	3	3	3	3	3	3	3	3	3
134	1	1	12	4	4	4	4	3	4	4	4	4	2	4	4	4	4	3	4	4	4	4	4	4	4	4	4	4
135	2	1	12	5	5	5	5	5	5	5	5	5	5	5	5	5	5	5	5	5	5	5	5	5	5	5	5	5
136	1	1	12	4	3	4	4	5	4	4	4	4	4	4	4	4	4	4	3	3	3	3	3	3	3	4	4	4
137	1	1	11	4	4	3	4	3	4	4	5	4	4	5	5	4	5	3	4	4	4	4	4	4	4	4	4	4
138	2	1	11	4	4	4	4	4	3	3	3	3	3	4	4	4	4	4	4	4	4	4	4	4	4	4	4	4
139	1	1	6	1	1	1	1	1	4	3	5	5	5	3	5	1	5	3	4	5	5	5	5	5	5	5	5	5
140	2	1	11	3	4	3	3	4	4	4	4	4	4	4	4	3	3	4	4	4	4	4	4	5	4	5	4	4
141	2	1	12	5	5	5	5	5	5	5	5	5	5	3	3	3	3	3	3	3	3	3	3	3	3	3	3	3
142	2	1	8	4	3	2	2	3	5	4	4	4	4	4	4	4	3	3	4	4	3	3	4	4	3	4	4	4
143	2	1	12	5	5	5	5	3	5	5	5	5	5	5	5	5	5	5	5	5	5	5	5	5	5	5	5	5
144	2	1	1	4	2	1	1	1	1	1	1	1	1	1	1	1	1	1	5	5	5	5	5	5	5	5	5	5
145	1	1	11	4	4	4	4	4	4	4	4	4	4	4	4	4	4	4	4	4	4	4	4	4	4	4	4	4
146	2	1	11	4	4	4	4	4	4	4	4	4	4	4	4	4	4	4	4	4	4	4	4	4	4	4	4	4
147	1	1	11	4	4	4	2	3	4	4	4	4	4	4	4	4	4	4	4	4	4	4	4	4	4	4	4	4
148	1	1	11	4	4	4	4	4	4	4	4	4	4	4	4	4	4	4	4	4	4	4	4	4	4	4	4	4
149	2	1	12	4	4	4	4	4	5	5	5	5	5	5	5	5	5	5	5	5	5	5	5	5	4	4	4	4
150	2	1	12	4	3	3	4	4	4	4	5	4	4	4	3	3	4	4	4	4	4	4	4	4	4	4	4	4
151	2	1	12	5	1	5	5	5	5	5	5	5	5	5	5	5	5	5	5	5	5	5	5	5	5	5	5	5
152	2	1	8	4	4	4	4	4	4	4	3	3	3	4	4	5	5	4	4	4	4	4	4	4	4	4	4	4
153	2	1	12	4	4	4	4	4	5	5	5	5	5	5	4	4	4	4	4	4	4	4	4	4	4	4	4	4
154	2	1	12	4	4	4	4	2	4	4	4	4	4	4	4	4	4	4	4	4	4	4	4	4	4	4	4	4
155	1	1	11	4	3	4	4	4	4	4	4	4	4	4	4	4	4	4	4	4	4	4	4	4	4	4	4	4
156	2	1	11	4	4	4	4	4	4	4	4	4	4	4	4	4	4	4	4	4	4	4	4	4	4	4	4	4
157	1	1	1	1	1	2	2	1	2	1	5	5	5	5	5	5	5	5	5	5	5	5	5	5	5	5	5	5
158	2	1	12	4	4	4	4	4	4	4	4	4	4	4	4	4	4	4	4	4	4	4	4	4	4	4	4	4
159	2	1	12	4	4	4	3	3	4	4	2	3	3	1	3	1	4	3	4	3	4	3	4	4	4	4	4	4
160	1	1	12	3	3	3	3	2	4	4	4	4	4	4	4	4	4	4	4	4	4	4	4	4	4	4	4	4
161	1	1	12	5	4	4	4	4	5	5	5	5	5	4	4	4	4	4	5	5	5	5	5	5	5	5	5	5
162	2	1	18	4	2	2	2	2	4	4	4	2	4	4	2	4	4	4	4	4	4	4	4	4	4	4	4	4
163	2	1	12	5	5	1	4	1	5	5	5	5	5	1	5	5	5	5	5	5	5	5	5	5	5	5	5	5
164	2	1	12	4	4	3	4	2	4	4	4	4	4	4	4	2	4	4	4	4	4	4	4	4	4	5	5	5
165	1	1	11	4	4	3	4	2	3	3	3	4	4	3	4	3	4	4	4	4	4	4	3	3	3	3	3	3
166	2	1	12	5	5	5	5	5	4	4	4	4	4	4	4	2	4	4	4	4	4	4	4	4	4	4	4	4
167	2	1	11	5	5	2	2	1	5	5	5	5	5	5	5	5	5	5	5	5	5	5	5	5	5	5	5	5
168	2	1	8	4	4	5	4	4	4	5	4	4	4	4	4	4	4	4	4	4	4	4	4	4	4	4	4	4
169	2	1	7	3	3	3	3	3	4	4	4	4	4	4	4	4	4	4	4	4	4	5	5	5	5	4	4	4
170	2	1	12	3	3	3	3	1	5	5	5	5	5	3	4	5	5	5	5	5	5	5	5	5	5	5	5	5
171	1	1	12	4	3	2	2	1	4	4	2	4	4	2	2	2	4	2	4	4	4	4	4	4	4	4	4	4
172	2	1	12	4	3	3	4	3	4	4	5	3	4	4	4	1	4	4	4	4	3	4	4	4	4	4	4	4
173	2	1	11	4	4	3	4	2	4	3	5	4	4	2	4	2	4	3	4	4	4	4	4	4	4	4	4	4
174	1	1	10	3	3	2	2	2	3	4	4	3	4	3	4	2	4	3	3	3	3	3	3	3	3	3	3	3
175	2	1	12	5	2	5	5	2	5	5	5	5	5	5	4	2	5	5	5	5	5	4	4	5	5	4	5	5
176	1	1	1	5	5	5	5	5	5	5	5	5	5	5	5	5	5	5	5	5	5	5	5	5	5	5	5	5
177	2	1	11	4	3	3	3	3	3	3	3	3	3	3	3	3	4	4	3	3	3	3	3	3	3	3	3	3
178	2	1	12	4	2	3	3	1	4	4	4	4	4	4	3	4	4	4	4	4	5	4	4	4	4	4	4	4
179	2	1	12	4	4	2	3	1	5	5	5	4	4	3	3	3	3	3	4	4	4	4	4	4	4	4	4	4
180	2	1	11	4	3	4	4	4	4	5	5	5	4	3	3	3	4	4	3	3	3	3	3	3	4	4	4	4
181	2	1	12	4	4	3	3	3	5	5	5	3	5	5	5	2	3	4	4	4	4	4	5	5	5	3	4	4
182	2	1	12	3	3	4	3	3	4	4	3	4	4	3	3	4	4	4	4	4	4	3	4	4	4	4	4	4
183	1	1	6	4	1	1	1	1	4	4	1	4	4	5	5	1	4	1	5	5	5	5	5	5	5	5	5	5
184	2	1	11	5	5	5	5	5	5	5	5	5	5	5	5	5	5	5	5	5	5	5	5	5	5	5	5	5
185	2	1	12	4	3	2	3	4	4	4	4	5	4	3	4	1	4	3	4	4	5	4	4	5	4	4	4	4
186	2	1	12	5	5	5	5	5	5	5	5	5	3	5	5	5	5	5	5	5	5	5	5	5	5	5	5	5
187	1	1	12	3	1	3	3	1	3	3	3	3	3	3	3	3	3	3	3	3	3	3	3	3	3	3	3	3
188	2	1	12	5	5	4	4	4	5	5	5	5	5	5	5	5	5	5	5	5	5	5	5	5	5	5	5	5
189	2	1	11	5	2	2	2	2	4	3	3	3	3	3	5	5	5	4	5	5	5	5	5	5	5	5	5	5
190	2	1	11	4	5	3	5	5	5	5	5	5	5	5	5	5	5	5	4	4	4	4	4	4	4	4	4	4
191	2	1	12	4	3	2	3	2	4	4	4	3	3	3	3	3	4	3	4	4	3	4	4	4	4	4	4	4
192	2	1	12	3	3	3	2	2	2	4	2	4	2	2	3	4	4	2	4	4	4	4	4	4	4	4	4	4
193	1	1	6	3	3	1	1	2	2	2	2	2	2	2	2	2	2	2	5	5	5	5	5	5	5	5	5	5
194	2	1	12	4	4	4	4	4	4	4	4	4	4	4	4	4	4	4	4	3	3	3	4	4	3	4	4	3
195	2	1	7	3	1	1	1	3	3	3	1	3	1	1	3	1	1	1	3	3	3	4	4	4	4	4	4	4
196	2	1	7	3	3	3	3	3	4	4	4	4	4	3	3	3	3	3	4	4	4	4	4	4	4	4	4	4
197	1	1	1	5	5	5	5	5	5	5	5	5	5	5	5	5	5	5	5	5	5	5	5	5	5	5	5	5
198	2	1	12	5	5	5	5	5	5	5	5	5	5	5	5	5	5	5	5	5	5	5	5	5	5	5	5	5
199	1	1	11	4	4	5	4	3	4	4	4	4	4	4	4	4	4	4	4	4	4	4	4	4	4	4	4	4
200	2	1	11	4	4	4	3	3	4	4	3	2	3	2	3	4	4	4	3	4	3	5	5	5	5	4	5	2
201	2	1	12	4	4	4	4	4	5	5	5	5	5	4	4	4	4	4	4	4	4	4	4	4	4	4	4	4
202	2	1	13	5	3	3	3	4	5	5	5	4	5	3	4	4	5	4	4	4	4	4	4	4	5	4	4	4
203	1	1	1	5	4	3	4	4	3	4	4	4	4	4	4	4	4	3	5	5	5	4	4	4	4	3	3	4
204	2	1	12	4	3	2	1	2	4	4	4	4	4	2	2	4	4	3	3	4	2	5	5	5	5	5	5	4
205	2	1	11	4	4	4	4	3	4	4	4	4	4	4	4	4	4	4	4	4	4	4	4	4	4	4	4	4
206	1	1	10	4	3	4	4	4	4	4	4	4	4	1	4	4	4	4	4	4	4	4	4	4	4	4	4	4
207	2	1	11	4	4	4	4	4	4	4	4	4	4	4	4	4	4	4	4	4	4	4	4	4	4	4	4	4
208	2	1	7	4	4	3	3	3	3	3	2	3	2	2	2	2	2	2	4	4	4	3	4	4	3	4	3	3
209	1	1	12	4	4	4	4	4	5	5	5	5	5	5	5	5	5	5	4	4	4	4	4	4	4	5	5	5
210	2	1	13	5	3	3	3	3	3	3	3	3	3	3	3	3	3	3	4	4	4	4	4	4	4	4	4	4
211	1	1	13	4	4	3	3	3	4	4	2	4	4	3	4	4	4	2	4	4	4	4	4	4	4	4	4	4
212	2	1	11	5	5	4	4	3	4	4	3	5	5	4	4	4	4	4	4	4	4	4	4	4	4	3	4	3
213	2	1	7	1	1	1	5	1	3	4	5	5	5	4	1	4	4	1	4	4	4	4	4	4	4	4	4	4
214	2	1	8	4	4	4	4	4	4	4	4	4	4	4	4	4	4	4	4	4	4	3	4	4	4	3	4	4
215	2	1	12	4	2	2	1	2	5	4	4	4	4	4	1	1	3	3	4	4	4	4	4	4	4	4	4	4
216	1	1	10	5	5	1	5	1	5	5	5	5	5	5	5	5	5	5	5	5	5	5	5	5	5	5	5	5
217	2	1	7	4	3	3	4	3	4	4	4	4	4	3	3	3	3	4	4	4	4	4	4	4	4	3	4	3
218	2	1	11	5	5	5	5	4	2	3	2	2	4	2	4	4	4	4	3	4	4	4	4	4	4	4	4	4
219	1	1	3	5	5	5	5	5	5	5	5	5	5	5	5	5	5	5	3	3	3	4	4	4	4	5	5	5
220	2	1	13	3	2	1	3	1	2	2	4	4	3	1	2	3	3	3	4	3	3	3	4	4	4	3	4	4
221	1	1	12	3	3	3	3	3	3	3	3	3	3	3	3	3	3	3	5	5	5	5	5	5	5	5	5	5
222	1	1	13	5	1	1	2	1	5	4	4	4	4	4	4	1	1	1	5	5	5	5	5	5	5	5	5	5
223	1	1	3	3	2	2	2	1	5	5	5	5	5	1	1	1	1	1	5	5	5	4	4	4	4	5	5	5
224	2	1	12	4	4	4	4	3	2	4	4	4	4	4	4	4	4	4	4	4	4	4	4	4	4	4	4	4
225	2	1	11	3	4	3	3	4	3	4	4	4	3	3	4	4	4	3	3	3	4	3	4	4	4	3	3	4
226	1	1	12	4	4	1	1	1	5	5	5	5	5	1	5	5	5	5	5	5	5	5	5	5	5	5	5	5
227	2	1	12	4	3	2	3	2	3	3	4	3	4	4	3	4	3	4	3	4	3	4	4	3	4	4	3	4
228	1	1	13	5	5	5	5	5	5	5	5	5	5	5	5	5	5	5	5	5	5	5	5	5	5	5	5	5
229	1	1	11	4	2	3	4	3	4	4	3	4	2	4	2	4	2	3	3	2	4	2	2	3	4	4	3	2
230	2	1	12	3	4	4	3	3	4	4	4	4	3	4	4	3	4	4	4	4	4	4	4	4	4	4	4	4
231	1	1	11	4	4	4	4	4	4	4	4	4	4	4	4	4	4	4	3	3	3	3	3	3	3	3	3	3
232	2	1	11	4	3	4	4	4	4	4	4	4	4	4	4	4	4	3	4	4	4	3	4	4	4	4	4	4
233	2	1	12	5	5	4	4	5	5	5	5	4	5	4	5	4	5	4	5	4	5	5	5	5	5	5	5	5
234	2	1	11	4	4	3	4	3	4	4	4	4	4	2	3	3	4	4	4	4	4	4	4	4	4	4	4	4
235	2	1	13	4	3	4	4	2	4	4	3	3	4	4	4	4	4	4	4	4	4	4	4	4	4	4	4	4
236	2	1	11	4	5	4	3	2	4	4	4	4	4	3	4	5	5	4	3	3	3	4	4	3	4	3	3	2
237	2	1	13	3	3	4	2	4	4	4	4	3	3	3	4	2	3	3	3	3	3	3	4	4	4	4	4	4
238	1	1	11	4	4	4	4	4	4	4	4	4	4	4	4	4	4	4	4	4	4	4	4	4	4	4	4	4
239	1	1	13	5	4	4	4	1	4	4	4	4	4	4	4	4	4	4	5	5	5	5	5	5	5	5	5	5
240	1	1	3	5	1	1	5	5	5	5	5	5	5	1	5	1	5	5	5	5	5	5	5	5	5	5	5	5
241	2	1	11	3	3	3	3	2	3	3	3	3	3	3	3	3	3	3	3	3	3	3	3	3	3	3	3	3
242	2	1	12	3	5	4	4	4	5	5	3	5	5	2	5	5	3	5	5	5	5	5	5	5	5	5	5	5
243	2	1	11	3	3	2	2	3	3	4	3	3	3	4	3	4	4	3	4	3	3	4	4	4	4	4	4	3
244	2	1	12	4	2	2	2	1	4	4	5	4	5	3	3	2	4	3	5	5	5	5	5	5	5	5	5	5
245	2	1	11	4	2	2	2	2	4	4	5	5	5	2	4	2	4	2	3	4	4	4	4	4	4	4	4	4
246	1	1	11	5	4	3	5	4	5	4	4	3	3	3	5	5	5	4	3	3	3	4	3	4	5	3	3	5
247	2	1	12	4	3	3	3	3	3	3	3	3	3	3	3	3	3	3	4	4	4	4	4	4	4	4	4	4
248	2	1	12	5	5	5	5	5	5	5	5	5	5	5	5	5	5	5	4	4	4	5	5	5	5	5	5	5
249	2	1	11	4	4	4	4	4	4	4	4	4	4	4	4	4	4	4	4	4	4	4	4	4	4	4	4	4
250	2	1	8	3	3	3	3	3	4	4	4	4	4	4	4	4	4	4	3	3	3	3	3	3	3	3	3	3
251	2	1	11	4	4	4	4	3	4	4	4	4	4	4	4	4	4	4	4	4	4	4	4	4	4	4	4	4
252	2	1	11	3	4	4	4	4	4	4	4	4	4	4	4	3	3	4	3	3	3	3	3	4	4	4	3	3
253	2	1	12	5	4	4	4	4	5	5	5	5	5	4	2	2	4	4	4	3	3	4	4	4	4	4	4	4
254	2	1	12	5	4	4	4	3	4	4	3	3	3	4	4	4	4	4	4	4	4	4	4	4	4	3	4	3
255	1	1	12	3	3	3	1	1	5	5	5	5	5	3	1	1	5	4	4	4	4	4	4	4	4	4	4	4
256	2	1	8	4	2	2	2	4	5	5	5	5	5	2	1	4	5	2	3	2	5	4	5	5	5	4	4	4
257	2	1	13	2	3	2	2	1	5	5	5	4	4	2	3	1	3	1	4	3	3	3	5	5	5	4	4	4
258	1	1	3	3	2	2	2	3	4	4	5	4	3	3	2	2	4	4	4	4	3	4	3	4	3	4	4	4
259	2	1	11	5	5	4	4	4	4	4	4	4	4	4	4	4	4	4	3	3	3	3	3	3	3	3	3	3
260	2	1	12	5	3	4	4	2	5	5	5	5	5	3	5	5	5	3	5	5	5	5	5	5	5	5	5	5
261	1	1	11	1	1	1	1	1	1	1	1	1	1	1	1	1	1	1	5	5	5	5	5	5	5	5	5	5
262	2	1	8	4	3	4	4	2	4	4	3	4	4	4	4	4	4	4	5	5	4	4	4	4	4	4	4	4
263	1	1	11	2	4	2	2	2	4	4	2	4	4	2	4	4	4	4	4	4	4	4	4	4	4	4	4	4
264	1	1	3	3	3	3	3	3	3	3	3	3	3	3	3	3	3	3	4	4	4	4	4	4	4	4	4	4
265	1	1	10	5	5	5	1	1	5	5	5	5	5	5	5	5	5	5	5	5	5	5	5	5	5	5	5	5
266	2	1	8	3	4	4	3	3	4	4	4	4	4	4	4	4	4	4	4	4	4	4	4	4	4	3	4	4
267	2	1	11	4	3	3	4	3	3	3	3	3	3	3	3	3	3	3	3	3	3	3	3	3	3	3	3	3
268	2	1	12	5	5	5	5	5	5	5	5	5	5	5	5	5	5	5	5	5	5	5	5	5	5	5	5	5
269	1	1	10	5	4	4	4	4	4	4	4	4	4	4	4	4	4	4	4	4	4	4	4	4	4	4	4	4
270	1	1	3	5	1	5	1	5	4	4	4	4	4	5	5	5	4	4	4	4	4	4	4	4	4	4	4	4
271	2	1	11	5	4	4	4	4	4	4	4	4	4	4	4	4	4	4	4	4	4	4	4	4	4	4	4	4
272	2	1	11	4	4	4	4	3	4	4	4	4	3	4	3	3	4	4	4	4	4	4	4	4	4	4	4	4
273	2	1	12	4	2	4	4	2	4	4	4	4	4	4	4	2	4	4	4	4	4	4	4	4	4	4	4	4
274	2	1	11	4	4	4	4	4	4	4	4	4	4	4	4	4	4	4	4	4	4	4	4	4	4	4	4	4
275	1	1	3	4	1	3	4	4	5	5	5	3	4	3	5	5	3	1	4	4	4	4	4	4	4	4	4	4
276	2	1	8	4	4	4	4	4	4	4	4	4	4	4	4	4	4	4	4	4	4	4	4	4	4	4	4	4
277	2	1	12	4	2	2	2	2	4	2	4	4	2	2	2	2	4	3	4	4	4	4	4	4	4	4	4	4
278	2	1	12	4	3	3	2	3	2	5	4	4	3	2	2	2	2	2	4	4	3	4	4	4	4	4	4	4
279	1	1	10	4	4	2	2	2	4	4	4	4	4	2	2	1	4	4	5	5	5	5	5	5	5	4	4	4
280	2	1	6	5	5	5	5	5	5	5	5	5	5	5	5	5	5	5	5	5	5	5	5	5	5	5	5	5
281	1	1	6	3	3	3	3	2	5	5	5	5	5	3	3	3	3	3	5	5	5	5	5	5	5	5	5	5
282	1	1	3	5	5	5	5	5	4	4	4	4	4	4	4	4	4	4	4	4	4	4	4	4	4	4	4	4
283	2	1	12	5	3	2	4	3	5	5	5	5	5	5	3	4	5	5	4	4	4	5	5	5	5	5	5	5
284	2	1	11	5	5	4	4	2	5	5	2	4	5	5	4	4	4	4	5	5	5	5	5	5	5	5	5	5
285	2	1	11	4	3	4	4	2	4	4	4	4	4	4	2	2	3	4	4	4	4	4	4	4	4	3	4	4
286	2	1	11	5	5	4	4	2	5	5	5	3	4	4	3	4	5	5	4	4	4	4	4	4	4	4	4	4
287	1	1	10	5	5	5	5	5	5	5	5	5	5	5	5	1	1	5	4	4	4	4	4	4	4	4	4	4
288	2	1	13	1	2	2	2	2	3	3	4	3	4	3	2	3	4	3	4	4	4	4	4	4	4	4	4	4
289	1	1	11	1	1	1	1	1	5	5	4	5	4	2	2	1	2	2	5	5	5	5	5	5	5	5	5	5
290	2	1	12	5	4	5	4	3	4	2	5	5	4	4	4	5	4	5	4	4	3	4	4	4	4	4	4	4
291	1	1	6	1	1	1	1	1	5	1	5	5	5	5	5	5	5	5	5	5	5	5	5	5	5	5	5	5
292	2	1	12	4	2	4	4	2	4	2	4	2	4	4	4	2	4	4	5	5	4	4	4	4	4	5	5	5
293	2	1	12	4	3	4	4	2	4	4	3	4	4	3	2	3	4	3	4	4	4	4	4	4	4	4	4	4
294	2	1	7	4	3	2	2	2	4	4	4	4	4	3	4	4	5	4	4	4	4	4	4	4	4	4	4	4
295	1	1	10	4	3	3	3	3	3	4	5	4	5	3	4	1	3	3	5	4	4	4	4	4	4	4	4	4
296	2	1	3	4	3	4	4	2	4	4	4	4	4	4	4	3	4	4	4	5	5	4	5	5	5	5	4	5
297	2	1	12	5	4	2	5	3	5	5	5	5	5	5	5	5	5	5	5	5	5	4	4	4	4	4	5	5
298	2	1	12	4	4	3	3	2	4	4	4	4	3	3	2	2	4	3	4	4	4	4	4	4	4	4	4	4
299	2	1	3	4	4	4	2	1	4	4	4	4	4	4	4	4	4	4	4	4	4	4	4	4	4	4	4	4
300	2	1	8	4	3	3	3	2	4	3	4	3	3	3	4	4	4	3	3	3	4	3	4	3	3	3	3	3
301	1	1	11	5	4	4	4	4	5	5	5	5	5	4	4	4	4	4	4	4	4	4	4	4	4	4	4	4
302	2	1	11	5	2	3	3	3	5	5	5	5	5	4	5	5	5	5	4	4	4	4	4	4	4	4	4	4
303	2	1	14	5	5	4	4	4	4	4	4	4	4	4	4	4	4	1	4	4	3	4	4	5	5	5	5	4
304	1	1	17	3	3	3	3	3	4	4	4	4	4	4	4	4	4	4	5	5	5	5	5	5	5	5	5	5
305	2	1	1	4	3	3	3	4	5	5	5	5	5	3	5	5	5	4	3	3	4	4	4	4	4	4	3	4
306	2	1	11	4	3	3	3	3	4	4	4	4	4	3	4	4	4	3	3	4	4	4	4	4	4	4	4	4
307	1	1	11	3	3	3	4	4	4	4	4	4	4	4	4	4	4	4	4	4	4	4	4	4	4	4	4	4
308	1	1	11	5	5	5	5	5	5	5	5	5	5	5	5	5	5	5	3	3	3	3	3	3	3	3	3	3
309	2	1	12	4	4	2	4	2	4	4	4	4	4	4	4	4	4	4	4	4	4	4	4	4	4	4	4	4
310	1	1	13	3	3	3	3	2	2	3	4	3	3	3	2	3	3	4	4	3	3	4	3	4	4	4	4	4
311	2	1	7	4	4	4	4	3	4	4	4	3	3	4	4	4	4	4	4	4	4	4	4	4	4	4	4	4
312	2	1	11	2	4	4	4	4	4	4	4	4	4	4	4	4	4	4	4	4	4	4	4	4	4	4	4	4
313	2	1	11	4	4	3	3	2	4	4	4	3	4	4	4	4	3	4	4	3	3	4	4	4	4	4	3	5
314	2	1	11	4	4	3	5	2	3	4	4	4	4	3	4	1	4	4	4	4	4	4	4	4	4	4	4	4
315	2	1	8	4	4	4	4	4	4	3	4	3	4	3	4	4	3	3	4	4	4	4	4	4	4	4	4	4
316	1	1	6	3	2	3	3	2	4	4	4	4	4	3	3	2	4	4	4	3	3	4	4	4	5	4	4	5
317	2	1	12	4	1	4	4	4	4	4	4	4	4	4	4	4	4	4	4	4	4	4	4	4	4	4	4	4
318	2	1	11	4	4	4	4	3	4	4	3	4	4	4	4	4	4	4	4	3	4	4	4	4	4	4	4	4
319	1	1	11	5	5	5	5	5	4	4	4	4	4	4	4	4	4	4	4	4	4	4	4	4	4	4	4	4
320	2	1	11	5	4	4	4	2	3	3	3	3	3	4	4	4	4	4	4	4	4	4	4	4	4	4	4	4
321	2	1	8	4	3	3	3	3	3	3	3	3	3	3	3	3	3	3	4	4	4	4	4	4	4	4	4	4
322	2	1	13	3	3	3	3	3	3	3	3	3	3	3	3	1	3	3	4	4	4	3	4	4	4	3	3	3
323	1	1	11	4	4	4	4	4	4	4	4	4	4	4	4	4	4	4	4	4	4	4	4	4	4	4	4	4
324	2	1	11	1	1	1	3	3	3	3	3	3	3	3	3	3	3	3	3	3	3	3	3	3	3	3	3	3
325	2	1	11	4	4	3	4	4	4	4	4	4	4	4	3	4	4	4	4	4	3	3	3	3	4	4	4	4
326	1	1	11	1	1	2	1	1	5	5	5	1	5	1	1	1	4	1	1	1	3	3	1	1	1	2	1	1
327	2	1	13	3	3	2	2	1	3	3	4	4	4	2	2	4	4	3	4	4	4	4	4	4	4	4	4	4
328	2	1	12	4	2	3	4	2	4	3	4	3	2	4	2	4	4	3	4	4	4	4	4	4	4	4	4	4
329	1	1	11	3	3	3	3	2	3	3	4	3	3	3	2	3	3	3	4	4	3	4	4	4	4	3	4	4
330	1	1	3	5	5	5	5	5	5	5	5	5	5	5	5	5	5	5	5	5	5	5	5	5	5	5	5	5
331	2	1	6	4	4	4	4	4	4	4	4	4	4	3	3	3	3	3	3	3	3	3	3	3	3	3	3	3
332	2	1	13	3	2	3	3	2	3	3	2	3	4	3	2	1	3	4	2	2	3	4	4	4	4	3	4	3
333	2	1	12	4	4	4	4	4	4	4	4	4	4	4	4	4	4	4	3	3	3	3	3	3	3	4	4	4
334	2	1	8	4	4	2	3	3	4	4	4	3	3	3	4	4	4	3	4	4	3	4	4	4	4	4	4	4
335	2	1	12	4	4	2	3	2	4	4	4	4	4	2	2	2	4	3	4	2	4	4	4	4	4	4	3	4
336	2	1	8	4	5	5	4	2	3	3	3	3	3	4	3	3	4	4	4	4	4	3	4	4	4	4	4	4
337	2	1	13	4	3	2	2	2	4	4	4	3	4	2	4	4	4	2	4	4	4	4	4	4	4	4	3	4
338	2	1	12	5	5	5	5	5	5	5	5	5	5	5	5	5	5	5	5	5	5	5	5	5	5	5	5	5
339	2	1	11	5	2	4	4	2	4	4	4	4	4	4	4	2	4	4	4	4	4	4	4	4	4	4	4	4
340	1	1	3	4	5	2	5	1	4	5	5	5	5	2	5	2	5	5	5	5	5	5	5	5	5	5	5	5
341	2	1	12	1	1	1	1	1	3	1	4	1	3	2	3	3	3	2	4	3	3	4	4	4	4	4	4	4
342	2	1	12	4	3	4	3	3	4	4	4	4	3	3	4	3	4	4	4	3	4	3	4	4	4	4	3	4
343	2	1	12	5	3	5	4	3	5	5	5	5	5	4	4	4	4	3	4	4	4	4	4	4	4	4	4	4
344	2	1	12	5	5	5	5	5	5	5	5	5	5	5	5	5	5	5	5	5	5	5	5	5	5	5	5	5
345	1	1	11	5	5	5	5	5	5	4	5	5	4	4	5	5	4	5	5	5	5	5	5	5	5	5	5	5
346	2	1	12	5	4	5	5	4	5	5	5	5	5	5	5	3	5	5	5	5	5	5	5	5	5	5	5	5
347	1	1	6	5	5	5	5	5	5	5	5	5	5	5	5	5	5	5	4	5	5	5	4	4	4	4	3	3
348	1	1	6	4	4	3	4	5	4	4	4	4	4	4	4	4	4	4	4	4	4	4	4	4	4	4	4	4
349	1	1	6	5	5	5	5	5	5	5	5	5	5	5	5	5	5	5	5	5	5	5	5	5	5	5	5	5
350	2	1	11	4	2	4	4	2	4	4	4	2	2	2	4	4	4	4	4	4	2	4	4	4	4	4	4	4
351	2	1	12	4	4	3	2	3	4	4	4	4	4	4	4	4	4	4	5	5	5	5	5	5	5	5	5	5
352	1	1	12	5	5	5	5	4	5	5	5	5	5	5	5	5	5	5	3	3	3	3	3	3	3	3	3	3
353	2	1	11	4	4	4	4	3	4	4	5	4	5	4	4	3	5	5	4	4	4	4	4	4	4	4	4	4
354	2	1	11	4	2	2	3	3	5	4	5	5	5	3	4	3	5	4	5	4	4	4	4	4	4	5	5	5
355	1	1	11	5	5	5	5	5	5	5	5	5	5	5	5	1	1	1	5	5	5	4	2	4	3	4	3	4
356	1	1	7	4	4	4	4	4	4	4	4	4	4	4	4	4	4	4	3	3	3	3	3	3	3	3	3	3
357	2	1	12	2	2	2	2	2	2	3	4	3	3	2	2	2	3	3	4	4	4	4	4	4	4	4	4	4
358	2	1	12	4	2	2	2	1	4	4	1	4	4	3	4	4	4	4	4	4	4	4	4	4	4	5	5	5
359	2	1	11	5	2	2	2	2	4	4	4	2	3	2	4	5	4	3	4	4	4	4	4	4	4	4	4	4
360	1	1	12	1	1	1	1	1	5	5	5	5	5	5	5	5	5	5	5	5	5	5	5	5	5	5	5	5
361	2	1	12	4	3	3	2	2	4	4	3	3	4	2	2	2	4	2	4	4	4	4	4	4	4	4	4	4
362	2	1	11	3	3	3	3	3	3	3	3	3	3	3	3	3	3	3	4	4	4	4	4	4	4	4	4	4
363	1	1	11	1	1	1	1	1	1	1	1	1	1	1	1	1	1	1	5	5	5	5	5	5	5	5	5	5
364	2	1	12	4	4	4	4	3	4	4	4	4	4	4	4	2	4	4	4	4	4	4	4	4	4	4	4	4
365	2	1	13	5	4	3	4	3	3	4	4	4	4	3	2	2	4	3	4	3	4	3	4	4	4	3	3	4
366	1	1	3	5	4	4	4	3	5	5	5	4	5	4	5	4	4	4	4	4	4	4	4	4	4	4	4	4
367	2	1	12	5	4	3	3	3	5	5	5	5	5	3	5	5	5	5	5	5	5	5	5	5	5	5	5	5
368	1	1	12	4	4	4	4	4	4	4	4	4	4	4	4	4	4	4	3	3	3	4	4	4	4	4	4	4
369	2	1	12	5	5	5	5	5	5	5	5	5	5	5	5	5	5	5	5	5	5	5	5	5	5	5	5	5
370	1	1	11	1	1	1	1	1	5	5	5	5	5	3	3	3	3	3	3	3	3	3	3	3	3	3	3	3
371	2	1	12	5	4	4	4	3	4	4	3	4	4	4	4	4	4	4	4	4	4	4	4	4	4	4	4	4
372	2	1	12	4	4	4	4	2	4	4	4	4	4	4	4	4	4	4	4	4	4	4	4	4	4	4	4	4
373	2	1	12	4	2	4	4	3	4	4	4	4	4	4	4	3	4	4	4	3	4	4	4	4	4	4	4	3
374	1	1	11	1	1	1	1	5	5	4	5	4	5	4	3	5	5	5	5	4	4	4	5	5	4	4	4	4
375	2	1	11	4	2	3	2	4	4	4	4	3	4	3	3	3	4	3	3	3	5	4	4	5	5	5	5	5
376	1	1	12	5	5	5	5	5	5	5	5	5	4	5	5	5	5	5	4	4	4	5	5	5	5	5	5	5
377	1	1	12	5	5	5	5	5	5	5	5	5	5	5	5	5	5	5	5	5	5	5	5	5	5	5	5	5
378	2	1	12	4	4	4	4	3	4	4	4	5	4	4	4	5	4	4	4	3	4	4	4	4	4	3	4	4
379	1	1	11	5	5	5	5	5	5	5	5	5	5	5	5	5	5	5	5	5	5	5	5	5	5	5	5	5
380	2	1	12	5	5	5	5	3	5	5	5	5	5	5	5	5	5	5	4	4	4	4	4	4	4	4	4	4
381	2	1	12	5	4	4	4	4	4	5	3	3	4	4	3	2	4	4	4	4	4	4	4	4	4	4	4	4
382	2	1	11	4	4	4	4	4	4	4	4	4	4	4	4	4	4	4	4	4	4	4	4	4	4	4	4	4
383	2	1	6	4	4	3	3	4	3	4	4	4	4	4	4	4	4	4	4	4	4	4	4	4	4	4	4	4
384	2	1	12	4	4	3	4	3	4	4	4	4	3	4	4	4	4	3	4	3	3	3	4	4	3	4	3	3
385	2	1	11	4	4	4	4	3	4	4	4	3	3	4	4	4	4	4	3	3	3	3	3	3	3	3	4	4
386	1	1	7	4	4	4	4	4	4	4	4	4	4	4	4	3	4	4	4	4	4	4	4	4	4	4	4	4
387	2	1	11	4	2	2	5	3	4	4	5	4	4	4	3	4	3	3	4	4	4	3	4	4	4	4	4	4
388	2	1	11	4	2	2	2	2	5	5	5	5	5	4	4	3	4	4	4	4	4	4	4	4	4	4	4	4
389	2	1	11	4	2	4	4	4	4	4	5	4	4	4	4	4	4	4	4	4	4	4	4	4	4	4	4	4
390	2	1	11	5	4	4	5	4	5	5	5	4	4	4	4	4	4	5	4	5	5	5	5	5	4	4	5	5
391	2	1	11	5	4	4	4	4	4	4	4	4	4	4	4	4	4	4	4	4	4	4	4	4	4	4	4	4
392	2	1	7	4	4	4	4	3	4	4	4	4	4	3	4	4	4	4	3	3	4	3	4	3	3	4	4	3
393	1	1	11	4	4	3	3	3	3	4	3	3	3	4	5	4	3	3	3	3	3	3	3	3	3	3	3	3
394	1	1	11	4	4	4	4	3	4	4	4	4	4	4	4	4	4	4	4	4	4	4	4	4	4	4	4	4
395	2	1	12	5	5	4	4	4	4	4	4	4	4	4	5	4	5	4	4	4	4	4	4	4	4	4	4	4
396	1	1	10	5	3	5	5	5	5	5	5	5	5	5	5	5	5	5	5	5	5	5	5	5	5	5	5	5
397	2	1	12	3	2	2	2	2	2	1	1	3	2	2	3	2	3	1	4	4	3	3	3	4	4	3	4	3
398	2	1	11	4	3	4	4	4	4	4	4	4	4	4	4	2	3	4	3	2	2	3	4	4	4	3	3	3
399	1	1	8	1	1	4	4	4	1	1	4	1	1	4	4	1	4	1	4	4	4	4	4	4	4	4	4	4
400	1	1	11	5	5	5	3	3	4	5	5	5	5	5	5	5	5	5	5	5	5	5	5	5	5	5	5	5
401	1	1	12	4	4	4	4	4	4	4	4	4	4	4	3	3	3	3	4	4	4	3	3	3	3	3	3	3
402	2	1	13	3	3	3	3	3	4	3	3	3	3	3	3	3	3	3	3	3	3	3	3	3	3	3	3	3
403	2	1	11	4	4	3	4	2	5	5	3	5	5	5	5	1	5	5	4	4	3	4	4	4	4	4	4	4
404	2	1	12	4	4	4	4	4	4	4	4	4	4	4	4	4	4	4	4	4	4	4	4	4	4	4	4	4
405	2	1	12	4	3	2	4	2	3	4	4	3	4	4	4	4	4	4	4	4	4	4	4	4	4	4	4	4
406	1	1	7	3	2	3	2	2	3	3	3	3	3	3	4	3	3	3	3	3	3	4	4	4	4	4	4	4
407	2	1	12	5	5	4	5	1	4	5	5	5	5	4	4	4	4	4	5	5	5	5	5	5	5	5	5	5
408	1	1	11	4	4	4	4	4	4	4	4	3	3	3	3	3	3	3	3	3	3	3	3	3	3	3	3	3
409	1	1	12	4	2	3	2	4	4	4	5	2	4	3	3	3	3	3	4	3	3	4	4	4	4	4	4	4
410	1	1	11	4	4	4	4	3	3	3	3	3	3	3	3	3	3	3	4	4	4	4	4	4	4	4	4	4
411	2	1	12	4	4	3	2	2	4	4	4	4	4	2	4	3	4	4	4	4	4	4	4	4	4	4	4	4
412	2	1	13	4	4	4	4	3	3	3	3	3	3	3	3	3	3	3	4	4	4	4	4	4	4	4	4	4
413	2	1	12	5	5	3	4	4	5	5	5	5	5	5	5	5	5	5	5	5	5	5	5	5	5	5	5	5
414	1	1	11	5	5	5	5	5	5	5	5	5	5	5	5	5	5	5	5	5	5	5	5	5	5	5	5	5
415	2	1	12	5	5	5	5	5	5	5	5	5	5	5	5	5	5	5	5	5	5	5	5	5	5	5	5	5
416	1	1	1	4	3	5	5	5	4	4	3	4	4	4	3	4	4	4	4	4	4	4	4	3	3	4	4	3
417	2	1	11	5	5	5	5	5	3	3	3	3	3	3	3	3	3	3	3	3	3	3	3	3	3	3	3	3
418	2	1	12	4	4	3	3	1	4	4	4	4	4	4	3	3	4	3	4	4	4	4	4	4	4	4	4	4
419	2	1	12	2	1	2	3	1	1	2	4	2	2	2	2	2	2	2	4	4	4	4	4	4	4	4	4	4
420	2	1	9	5	3	3	3	3	3	4	4	4	4	4	4	4	4	4	4	4	4	4	4	4	4	4	4	4
421	2	1	13	3	2	3	4	2	4	4	4	4	4	4	3	2	4	3	4	4	4	4	4	4	4	4	4	4
422	2	1	12	3	3	3	3	3	5	5	5	4	4	3	4	2	4	4	4	4	4	4	4	4	4	4	4	4
423	2	1	1	5	2	2	2	2	4	4	4	4	4	4	4	4	4	4	4	4	4	4	4	4	4	4	4	4
424	2	1	11	2	3	4	3	2	4	4	4	4	4	3	2	2	4	4	4	3	2	3	4	5	5	4	4	4
425	1	1	6	2	2	2	2	2	2	2	2	2	2	2	2	2	2	3	5	5	5	4	4	4	4	4	4	4
426	2	1	9	4	4	4	4	3	4	4	4	4	4	4	4	3	4	4	4	4	4	4	4	4	4	4	4	4
427	1	1	6	4	4	3	3	2	3	3	3	3	3	4	4	4	4	4	5	5	5	4	4	4	4	5	5	5
428	2	1	9	5	5	5	5	5	5	5	5	5	5	5	5	5	5	5	5	5	5	5	5	5	5	5	5	5
429	1	1	6	4	3	3	4	3	4	4	4	4	4	4	4	4	4	4	4	4	4	4	4	4	4	4	4	4
430	1	1	12	4	4	4	4	2	4	4	4	4	4	4	4	4	4	4	4	4	4	4	4	4	4	4	4	4
431	2	1	3	4	4	4	4	4	3	3	3	3	3	4	4	4	4	4	4	4	4	3	3	3	3	3	3	3
432	2	1	7	5	5	5	5	2	4	4	3	4	4	4	4	4	4	4	4	4	4	4	4	4	4	4	4	4
433	2	1	1	4	4	3	4	2	4	4	5	4	4	3	3	3	4	2	4	4	4	4	4	4	4	4	4	4
434	2	1	9	4	2	3	3	3	3	4	2	3	3	3	2	3	3	2	4	4	4	4	4	4	4	4	4	4
435	1	1	6	4	3	2	3	2	5	5	5	5	5	3	5	3	5	5	3	4	5	4	4	4	4	4	4	4
436	1	1	6	5	5	5	5	5	5	5	5	5	5	5	5	3	5	5	5	5	5	5	5	5	5	5	5	5
437	1	1	1	3	2	2	2	2	4	3	4	4	4	3	3	3	3	3	3	3	3	3	3	3	3	3	3	3
438	2	1	1	5	5	5	5	5	5	5	5	5	5	5	5	5	5	5	5	5	5	5	5	5	5	5	5	5
439	1	1	11	4	4	3	3	4	3	4	4	4	3	4	4	2	3	3	4	4	4	4	4	4	4	4	4	4
440	2	1	1	4	3	2	2	4	3	4	4	4	4	4	4	4	4	4	4	4	4	4	4	4	4	4	4	4
441	2	1	11	4	4	4	4	4	2	3	4	4	3	4	3	4	3	4	1	2	4	4	2	3	4	2	2	4
442	2	1	7	4	4	2	4	2	3	3	3	3	3	3	4	4	4	4	4	4	4	4	4	4	4	4	4	4
443	1	1	9	2	3	5	5	5	5	5	5	5	5	5	5	5	5	5	5	5	5	5	5	5	5	5	5	5
444	2	1	1	4	4	4	3	3	4	4	4	4	4	4	4	4	4	4	4	4	4	4	4	4	4	4	4	4
445	1	1	7	4	4	4	4	4	4	4	4	4	4	4	4	4	4	4	4	4	4	4	4	4	4	4	4	4
446	1	1	11	3	2	4	3	3	5	4	4	5	4	3	4	2	2	4	4	4	4	4	4	4	4	4	4	4
447	2	1	9	4	4	3	4	2	4	4	4	3	4	3	4	2	4	3	4	4	3	4	4	4	4	4	4	4
448	1	1	1	4	3	4	4	2	3	3	4	3	4	4	3	4	4	4	4	3	3	4	4	4	4	3	4	3
449	1	1	6	4	4	4	3	3	4	4	4	4	4	4	4	4	4	4	4	4	3	4	4	4	3	4	4	3
450	2	1	1	5	4	3	3	4	4	4	3	4	4	3	4	3	4	4	4	3	3	4	4	4	4	3	4	4
451	2	1	7	5	5	3	5	5	5	5	5	5	5	5	5	5	5	5	4	4	4	4	4	4	4	4	4	4
452	2	1	7	4	4	4	4	2	4	4	4	4	4	4	4	3	4	3	4	4	4	3	3	4	4	4	4	4
453	2	1	9	5	4	4	5	3	5	5	5	5	5	5	3	5	5	5	4	4	5	5	5	4	5	5	5	5
454	2	1	8	5	2	4	4	2	5	3	4	3	3	2	4	4	4	4	4	4	3	4	4	4	4	4	4	4
455	1	1	1	4	4	3	4	2	4	4	4	4	4	4	4	4	4	4	4	4	4	4	4	4	4	4	4	4
456	2	1	9	5	5	5	5	5	5	5	5	5	5	5	5	5	5	5	5	5	5	5	5	5	5	5	5	5
457	2	1	9	1	1	1	1	1	1	1	1	1	1	1	1	1	1	1	4	4	4	4	4	4	4	4	4	4
458	1	1	9	5	3	4	4	4	4	4	4	4	4	4	4	4	4	4	4	4	4	4	4	4	4	4	5	4
459	2	1	7	4	2	2	2	1	4	3	4	4	3	2	4	3	4	4	3	4	3	4	4	4	4	4	4	4
460	2	1	12	4	4	4	4	2	2	2	2	2	2	2	2	2	2	2	4	4	4	4	4	4	4	4	4	4
461	2	1	7	4	4	4	4	3	4	4	4	4	4	4	3	3	3	4	4	3	4	4	3	4	4	4	3	4
462	2	1	1	5	3	3	3	4	5	5	5	5	5	3	4	3	3	3	4	4	4	4	4	4	4	4	4	4
463	2	1	11	4	4	4	4	4	4	4	4	4	4	4	4	4	4	4	4	4	4	4	4	4	4	4	4	4
464	1	1	11	5	4	4	4	4	4	4	4	4	4	4	4	4	4	4	4	4	4	4	4	4	4	4	4	4
465	1	1	11	4	4	4	3	4	3	4	3	3	4	4	4	3	4	4	3	4	3	4	3	4	3	3	4	3
466	1	1	11	3	3	3	3	3	2	3	3	3	3	3	3	3	3	3	3	3	3	3	3	3	3	3	3	3
467	1	1	11	5	4	5	5	5	5	5	5	4	4	4	4	5	4	5	5	5	5	5	5	4	5	5	4	5
468	2	1	11	5	3	4	5	2	5	4	5	5	4	4	5	4	5	4	4	5	4	5	5	5	5	5	5	5
469	2	1	11	4	3	4	4	2	4	4	4	4	3	4	3	2	3	3	4	4	4	4	4	4	4	4	4	4
470	2	1	11	4	4	4	3	3	4	4	4	4	4	4	4	4	4	4	4	4	4	4	4	4	4	4	4	4
471	1	1	11	3	3	2	3	3	4	4	4	4	4	4	4	4	4	4	4	4	4	4	4	4	4	4	4	4
472	2	1	3	5	4	4	4	4	4	4	4	3	4	3	4	3	4	4	4	5	5	4	3	4	3	5	3	4
473	1	1	7	4	4	4	3	3	4	4	2	3	4	4	4	4	4	4	4	3	4	4	4	4	4	4	4	4
474	2	1	1	4	3	3	4	3	4	4	4	4	4	2	4	4	4	4	4	4	4	4	4	4	4	4	4	4
475	2	1	11	4	4	4	4	4	4	4	4	4	4	4	4	4	4	4	4	4	4	4	4	4	4	4	4	4
476	1	1	1	4	3	4	4	4	4	4	4	4	4	4	4	4	4	4	4	4	4	4	4	4	4	4	4	4
477	2	1	1	4	4	4	4	2	4	4	4	2	4	4	4	2	4	4	4	4	4	4	4	4	4	4	4	4
478	2	1	11	3	3	3	3	3	2	3	2	3	3	3	3	3	3	3	4	4	4	3	4	4	4	4	4	4
479	2	1	11	4	3	4	4	5	4	5	3	4	4	4	5	4	2	4	3	2	2	3	3	3	3	4	4	4
480	2	1	11	4	5	3	3	1	4	4	2	4	3	3	1	1	3	2	5	5	5	5	5	5	5	5	5	5
481	2	1	7	5	4	5	4	4	5	5	5	5	5	5	5	5	5	5	5	5	5	5	5	5	5	5	5	5
482	2	1	12	4	4	4	4	4	3	4	4	4	4	3	4	4	4	4	4	4	4	4	4	4	4	4	4	4
483	2	1	9	4	5	3	4	2	5	5	5	5	5	5	5	3	5	5	5	5	5	5	5	5	5	5	5	5
484	2	1	9	4	5	2	4	2	5	4	4	4	4	4	4	4	4	4	4	4	4	4	4	4	4	4	4	4
485	2	1	11	1	3	3	3	3	4	4	4	4	4	4	4	4	4	4	3	3	3	4	4	4	4	4	4	4
486	2	1	13	4	4	4	4	4	4	4	4	4	4	4	4	4	4	4	2	2	4	3	3	3	3	3	2	2
487	2	1	1	5	4	5	4	2	5	5	5	4	5	5	4	2	5	4	4	4	4	4	5	4	5	4	5	5
488	2	1	1	3	3	3	3	3	4	4	4	4	4	4	3	1	3	3	4	4	4	4	4	4	4	4	4	4
489	2	1	12	4	4	4	4	4	4	4	4	4	4	4	4	4	4	4	4	4	4	4	4	4	4	4	4	4
490	2	1	11	4	4	4	4	4	4	4	4	4	4	4	4	4	4	4	3	3	4	3	4	4	4	4	4	3
491	1	1	1	4	3	4	4	4	4	4	4	4	4	4	4	4	4	4	4	4	4	4	4	4	4	4	4	4
492	2	1	11	4	2	2	3	3	3	4	3	3	4	3	4	4	4	4	4	4	4	4	4	4	3	3	3	4
493	2	1	1	4	3	4	4	3	2	4	4	3	4	4	4	3	4	4	4	4	4	4	4	4	4	3	4	3
494	1	1	11	4	4	4	4	4	4	4	4	4	4	4	4	4	4	4	4	4	4	4	4	4	4	4	4	4
495	2	1	1	5	3	3	5	2	5	5	5	5	5	4	3	4	4	3	4	4	4	4	4	4	4	5	5	5
496	1	1	1	2	2	1	1	1	2	2	5	2	2	3	4	4	4	4	4	4	4	4	4	4	4	4	4	5
497	1	1	1	4	4	4	4	3	4	4	4	4	4	4	4	4	4	4	4	4	4	4	4	4	4	4	4	4
498	1	1	3	5	5	5	5	5	5	5	5	5	5	5	5	5	5	5	5	5	5	5	5	5	5	5	5	5
499	1	1	7	4	4	4	4	4	4	4	4	4	4	4	1	1	3	4	4	4	4	4	4	4	4	4	4	4
500	2	1	1	4	3	3	3	2	4	4	4	5	4	4	3	2	2	3	4	3	3	4	4	4	4	4	4	4
501	1	3	11	1	1	1	1	1	1	1	1	1	1	2	3	2	3	2	3	2	3	2	2	1	2	3	2	2
502	2	1	11	4	4	4	2	2	3	3	4	3	3	3	3	3	3	3	4	4	4	4	4	4	4	4	4	4
503	2	1	7	4	4	3	4	4	4	4	4	4	4	4	4	3	3	3	4	4	4	4	4	4	4	4	4	4
504	2	1	7	4	4	4	4	4	4	4	4	4	4	4	4	4	4	4	4	4	4	4	4	4	4	4	4	4
505	2	1	12	4	4	4	4	4	4	5	2	4	4	2	3	2	4	4	5	5	5	5	5	5	5	5	5	5
506	2	1	12	5	2	4	5	1	5	5	5	5	5	5	5	5	5	5	5	5	5	5	5	5	5	5	5	5
507	2	1	9	4	2	2	1	2	4	2	1	2	3	2	2	1	2	1	4	4	4	4	4	4	2	4	4	4
508	2	1	12	5	5	5	5	5	5	5	5	5	5	5	5	5	5	5	5	5	5	5	5	5	5	5	5	5
509	1	1	12	4	4	4	4	3	4	4	4	4	4	4	4	4	4	4	4	3	3	4	4	4	4	4	4	4
510	2	1	12	5	4	1	1	1	5	5	5	5	5	4	5	3	3	3	5	5	5	4	4	5	4	5	5	5
511	2	1	7	5	5	5	4	4	5	5	5	5	5	5	5	5	5	5	4	4	3	4	4	4	4	3	4	4
512	1	1	1	4	4	3	3	2	4	4	4	4	3	4	4	3	3	4	4	4	4	4	4	4	4	4	4	4
513	2	1	12	5	5	4	5	5	4	4	4	4	4	5	5	5	5	5	4	5	4	5	5	5	5	5	5	5
514	2	1	7	4	3	4	4	3	3	4	4	4	4	4	4	4	4	4	5	4	4	4	4	3	4	5	4	4
515	1	1	11	4	4	4	4	4	4	4	4	3	4	4	4	4	4	4	3	3	3	4	4	4	4	3	4	4
516	1	1	7	3	2	2	2	2	5	4	3	3	3	3	2	1	2	2	3	3	3	3	3	3	3	4	4	4
517	2	1	11	5	5	5	5	5	5	5	5	5	1	4	5	4	4	4	4	4	5	2	5	1	5	1	5	1
518	1	1	10	2	3	2	1	1	4	4	4	3	2	3	1	1	1	1	4	2	5	4	4	4	3	4	4	4
519	2	1	11	3	3	3	3	3	4	3	4	3	4	3	1	3	4	2	3	3	3	3	3	3	3	3	3	3
520	2	1	11	4	5	4	5	5	5	4	5	4	5	5	5	4	5	5	4	4	4	4	4	4	4	4	4	4
521	2	1	11	4	4	4	4	3	4	3	4	4	3	3	4	3	4	4	4	4	3	4	3	4	3	4	3	4
522	1	1	11	1	1	1	1	1	1	1	1	1	1	1	5	1	5	1	5	5	5	5	5	5	5	5	5	5
523	2	1	11	4	4	4	4	4	4	4	4	4	4	4	4	4	4	4	4	4	4	4	4	4	4	4	4	4
524	1	1	11	5	4	4	4	5	4	4	4	5	4	5	5	4	4	5	3	4	3	3	4	3	3	3	3	4
525	1	1	6	5	3	4	2	1	5	5	5	5	5	5	5	4	5	5	5	5	5	5	5	5	5	5	5	5
526	1	2	11	4	4	3	3	3	3	3	3	4	3	5	3	4	4	3	3	3	4	4	3	4	3	4	3	4
527	2	1	11	4	4	2	2	2	4	4	4	4	4	2	4	4	4	4	4	4	4	4	4	4	4	4	4	4
528	1	1	10	4	4	4	5	3	5	4	5	4	5	2	2	2	5	5	5	5	5	5	5	5	5	5	4	4
529	2	1	11	4	3	4	4	2	3	3	3	3	3	3	3	3	3	3	3	3	3	3	3	3	3	3	3	3
530	2	1	11	1	3	3	3	3	1	2	3	2	2	4	4	4	4	4	4	4	4	4	4	4	4	4	4	4
531	2	1	11	4	5	4	4	3	4	4	4	4	4	4	4	2	4	3	4	4	4	4	4	4	4	4	4	4
532	1	1	1	4	4	4	4	2	4	4	4	4	4	4	4	3	4	4	3	3	3	3	3	3	3	4	4	4
533	1	1	3	4	3	5	4	3	2	3	2	2	1	3	2	1	2	3	1	3	5	4	2	1	2	5	3	1
534	2	1	11	5	5	5	5	5	4	5	5	4	4	4	4	4	4	4	4	4	4	4	4	4	4	4	4	4
535	1	1	6	5	5	5	5	2	5	5	5	5	5	5	5	5	5	5	3	3	3	4	4	4	4	3	5	5
536	2	1	11	4	4	4	4	2	4	4	4	4	4	2	4	2	4	4	4	4	4	4	4	4	4	4	4	4
537	2	1	11	4	4	4	4	4	4	4	4	4	4	4	4	4	4	4	4	4	4	4	4	4	4	4	4	4
538	2	1	11	5	3	3	3	3	4	4	4	4	4	3	3	4	3	2	4	4	4	4	4	3	3	3	3	3
539	1	1	6	4	3	3	3	2	4	4	4	4	4	4	4	3	4	4	3	3	3	4	4	4	4	3	4	3
540	1	1	11	4	4	4	3	3	4	4	4	4	3	4	4	4	4	4	4	4	4	4	4	4	4	4	4	4
541	2	1	9	4	1	2	3	3	4	4	4	4	4	4	3	4	4	4	5	4	3	4	4	4	4	5	5	5
542	1	1	1	5	5	5	3	3	4	3	4	4	4	3	4	3	4	3	4	4	5	5	5	4	5	4	5	4
543	2	1	13	3	3	3	3	3	4	4	4	4	4	3	3	3	3	3	4	4	4	4	4	4	4	4	4	4
544	1	1	11	4	3	3	4	3	3	4	3	3	2	2	4	3	4	3	3	3	2	4	2	3	3	3	2	3
545	1	1	1	4	4	3	4	2	4	4	4	4	4	4	4	4	4	4	4	4	4	4	4	4	4	4	4	4
546	1	1	11	5	4	4	2	2	4	4	4	4	4	4	4	4	4	4	4	4	4	4	4	4	4	4	4	4
547	2	1	11	4	4	3	3	3	3	4	3	3	4	3	4	4	4	4	4	4	4	4	4	4	4	3	4	3
548	2	1	8	4	4	3	3	3	4	4	2	2	3	3	4	4	4	4	4	4	4	4	4	4	4	4	4	4
549	2	1	11	3	4	4	3	3	3	4	4	4	3	4	3	3	4	4	4	4	3	4	5	5	4	4	4	4
550	2	1	12	4	3	4	4	3	4	4	4	4	4	4	4	4	4	4	4	4	4	4	4	4	4	4	4	4
551	2	2	15	3	3	3	3	3	3	3	3	3	3	2	2	2	2	2	3	3	3	3	3	3	3	3	3	3
552	2	2	11	4	4	4	4	4	3	3	3	3	3	3	3	3	3	3	3	3	3	3	3	3	3	3	3	3
553	2	2	16	4	3	3	4	3	4	3	4	3	2	3	4	3	2	3	3	3	4	4	2	1	2	5	4	3
554	2	2	8	5	3	4	4	4	4	4	4	4	4	4	4	4	4	4	4	4	4	4	4	4	4	3	3	4
555	2	2	15	5	5	5	5	5	1	5	1	1	1	4	4	4	4	4	4	4	4	3	3	4	3	4	3	4
556	2	2	15	5	5	5	5	5	5	5	5	5	5	5	5	5	5	5	5	5	4	5	5	5	5	4	3	3
557	2	2	15	5	5	5	5	1	5	5	5	5	5	5	5	5	5	5	3	3	3	3	3	3	3	3	3	3
558	1	2	8	5	5	5	5	5	5	4	5	4	5	5	4	4	4	5	4	4	5	4	4	4	4	4	4	4
559	2	2	8	5	4	4	4	4	4	4	4	4	4	4	4	4	4	4	3	3	3	3	3	3	3	3	3	3
560	1	1	11	5	4	3	4	4	4	3	4	3	4	4	3	4	3	4	3	4	3	4	3	4	3	3	4	3
561	2	2	15	5	4	4	4	4	4	4	4	4	4	4	4	4	4	4	4	4	4	4	4	4	5	4	4	4
562	2	2	15	4	4	4	4	4	4	4	4	4	4	4	3	3	4	4	4	4	4	4	4	4	4	4	4	3
563	2	2	15	5	3	4	2	3	4	4	4	4	4	3	4	3	4	4	4	4	4	3	4	3	4	4	3	4
564	2	2	15	4	4	4	4	4	4	4	4	4	4	4	2	2	4	4	4	4	4	4	4	4	4	4	4	4
565	2	2	15	2	5	3	3	3	4	4	4	4	4	3	5	5	2	3	4	4	4	4	4	4	4	4	4	4
566	1	2	11	4	4	4	4	4	3	3	3	3	3	3	3	3	3	3	4	4	4	4	4	4	4	4	4	4
567	2	2	15	5	4	4	4	4	4	4	4	4	4	4	4	4	4	4	4	4	4	4	4	4	4	4	4	4
568	1	2	16	3	4	3	4	3	4	3	4	3	4	4	3	4	3	4	3	4	3	4	4	3	3	3	4	3
569	2	2	15	4	4	2	2	2	4	4	4	4	4	4	2	4	4	4	4	4	4	4	4	4	4	4	4	4
570	2	2	15	3	3	3	3	3	3	3	3	4	4	4	4	4	4	4	5	5	5	5	5	5	5	5	5	5
571	2	2	15	3	3	3	3	3	3	3	3	3	3	3	3	3	3	3	4	4	4	4	4	4	4	4	4	4
572	2	2	15	5	3	4	4	3	4	4	4	4	4	4	4	4	4	4	5	5	4	4	4	4	4	4	4	4
573	2	2	8	3	3	3	3	3	4	4	5	5	5	4	4	2	3	3	3	3	4	3	2	4	4	4	4	4
574	1	1	11	5	5	5	4	4	4	4	4	4	4	4	4	4	4	4	4	4	4	4	4	4	4	4	4	4
575	2	2	15	4	2	4	3	4	3	5	4	4	4	3	4	2	3	3	3	3	4	4	4	3	4	3	3	3
576	2	2	15	5	4	4	4	4	5	4	4	4	4	4	4	4	4	3	4	4	4	4	4	4	4	4	4	4
577	1	2	15	5	5	4	4	4	4	4	4	4	4	4	4	4	4	4	4	4	4	4	4	4	4	4	4	4
578	2	2	15	3	2	4	4	3	3	4	3	3	4	4	4	2	4	4	3	3	3	3	3	3	3	3	3	3
579	1	2	16	5	5	5	5	3	5	5	5	5	5	3	4	4	4	4	3	4	3	3	4	3	4	4	4	3
580	2	2	15	4	3	4	3	2	4	5	4	4	4	3	3	3	3	3	4	4	4	4	4	4	4	4	4	4
581	1	1	11	5	5	5	5	5	5	5	5	5	5	5	5	5	5	5	4	4	4	4	4	4	4	4	4	4
582	2	2	15	5	5	5	5	5	5	5	5	5	5	4	4	4	4	4	4	4	4	4	4	4	4	4	4	4
583	2	2	15	4	4	4	4	4	4	4	4	4	4	4	5	5	5	5	4	4	4	4	4	4	4	4	4	4
584	2	2	8	2	2	2	2	2	3	3	3	3	3	3	3	3	3	3	4	4	4	4	4	4	4	4	4	4
585	1	2	15	5	5	5	5	5	5	5	5	5	5	5	5	5	5	5	5	5	5	5	5	4	4	5	5	5
586	2	2	15	5	5	5	5	5	5	5	5	5	5	3	5	5	5	5	5	5	5	5	5	5	5	5	5	5
587	2	2	15	3	3	3	3	3	3	3	4	4	3	3	4	3	3	3	2	3	3	2	3	2	2	2	3	3
588	2	2	15	4	3	3	3	3	3	4	3	4	3	3	5	5	3	4	3	3	3	3	3	3	3	4	4	3
589	2	2	15	4	4	3	4	3	5	4	3	4	4	3	3	3	3	3	4	4	4	4	4	4	4	4	4	4
590	2	2	17	4	2	3	3	4	5	4	5	4	4	3	4	4	4	4	5	5	5	5	5	5	5	5	4	5
591	2	2	15	4	4	4	4	4	3	3	3	3	3	3	3	3	3	3	3	3	3	3	3	3	3	3	3	3
592	2	2	15	3	3	3	3	1	5	5	5	5	5	3	3	1	3	3	5	5	5	5	5	5	5	5	5	5
593	2	2	15	4	4	4	4	4	4	4	4	4	4	4	4	4	4	4	3	4	4	4	3	4	4	4	4	3
594	1	2	11	3	3	3	3	3	4	4	4	4	4	4	4	4	4	4	3	3	3	3	3	3	3	4	3	3
595	2	2	15	5	5	5	5	5	5	5	5	5	5	5	5	5	3	5	4	3	3	4	5	5	5	3	2	5
596	2	1	9	4	3	5	5	3	5	5	4	5	5	4	5	4	5	4	4	4	4	4	4	4	4	5	5	4
597	2	2	15	2	4	3	2	2	4	4	4	4	4	2	3	2	3	2	3	3	3	4	3	3	3	3	4	4
598	1	1	3	4	2	2	2	2	4	4	4	4	4	2	2	2	4	3	4	3	4	4	4	4	4	4	4	5
599	2	2	19	4	4	4	4	3	4	4	4	4	4	4	4	4	4	4	4	4	4	4	4	4	4	4	4	4
600	2	2	17	4	4	4	4	3	4	4	4	4	4	4	4	4	4	4	4	4	4	4	4	4	4	3	3	5
601	2	2	15	4	4	3	4	2	3	3	4	4	2	4	4	1	4	4	3	3	4	4	4	4	4	3	4	4
602	2	2	16	5	5	4	4	3	5	5	5	4	4	3	4	3	4	3	4	4	4	4	4	4	4	4	4	4
603	2	2	16	4	4	4	4	4	4	4	5	5	5	4	4	5	4	4	4	4	4	4	4	4	4	4	4	4
604	2	2	15	2	2	2	4	2	2	4	4	4	4	2	2	2	2	2	4	4	2	3	4	3	3	4	4	4
605	2	2	15	5	4	4	4	3	4	4	4	4	4	4	4	4	4	4	4	4	4	4	4	4	4	4	4	4
606	2	2	15	3	3	3	3	3	4	4	4	4	4	4	4	4	4	4	4	4	4	4	4	4	4	4	4	4
607	2	2	16	4	4	3	4	2	4	4	4	4	4	2	4	4	4	4	5	5	4	5	5	5	5	5	5	5
608	2	2	15	4	3	4	4	3	4	3	3	3	3	3	3	3	3	3	3	3	3	3	3	3	3	4	4	4
609	2	2	15	5	5	5	5	4	5	5	5	5	5	5	5	5	5	5	5	5	5	5	5	5	5	5	5	5
610	2	2	15	5	5	4	5	3	5	5	5	5	5	5	5	5	5	5	5	5	5	5	5	5	5	5	5	5
611	2	2	16	5	3	4	3	3	4	4	4	4	4	4	3	3	3	3	3	3	3	3	4	3	4	4	4	4
612	2	2	11	4	4	4	4	3	4	5	4	5	4	4	4	3	4	4	4	4	4	4	4	4	4	4	4	4
613	2	2	16	4	4	4	4	3	4	4	4	4	4	4	4	2	3	4	4	4	4	4	4	4	4	4	4	4
614	1	2	16	3	4	4	4	4	4	4	4	4	4	4	4	4	4	4	4	4	4	4	3	4	3	4	3	4
615	1	2	15	1	1	1	1	1	5	5	5	5	5	1	1	1	1	1	4	4	4	4	4	4	4	4	4	4
616	2	2	11	2	4	4	4	4	4	4	4	4	4	4	4	4	4	4	4	4	4	4	4	4	4	4	4	4
617	2	2	16	5	5	5	5	5	5	5	5	5	5	5	5	5	5	5	5	5	5	5	5	5	5	4	4	4
618	2	2	15	5	5	5	5	5	5	5	5	5	5	4	4	4	4	4	4	4	4	4	4	4	4	4	4	4
619	2	2	15	5	5	5	5	5	5	5	5	5	5	5	5	5	5	5	3	3	3	3	3	3	3	3	3	3
620	2	2	15	4	4	4	4	4	4	3	4	4	4	4	4	3	4	4	3	4	4	3	4	4	4	4	4	4
621	2	1	11	4	4	4	4	3	4	4	4	4	4	4	4	4	4	4	4	4	4	4	4	4	4	4	4	4
622	1	2	16	5	2	2	5	2	2	2	2	2	2	2	2	2	2	2	2	2	2	2	2	2	2	2	2	2
623	1	2	16	4	4	4	4	4	4	4	4	4	4	4	4	4	4	4	4	4	4	4	4	4	4	4	4	4
624	2	2	16	5	5	5	4	3	4	4	4	4	4	4	4	4	4	4	3	4	4	4	4	4	4	4	4	4
625	2	2	15	4	4	4	4	4	4	4	4	4	4	4	4	4	4	4	4	4	4	4	4	4	4	4	4	4
626	2	2	16	2	4	4	4	2	3	4	4	4	4	4	2	1	2	2	2	2	2	4	4	4	4	4	4	4
627	1	2	11	4	4	4	4	4	4	4	4	4	4	4	4	4	4	4	4	3	4	3	3	4	3	4	4	4
628	2	1	11	4	2	3	3	3	5	4	5	5	4	4	1	1	3	3	4	4	4	4	4	4	4	4	4	4
629	2	2	16	4	2	4	4	2	5	3	4	4	4	4	2	2	3	4	4	4	4	4	4	4	4	4	4	4
630	2	1	12	2	2	2	2	2	5	5	5	5	5	4	2	2	4	4	4	4	4	4	4	4	4	5	4	4
631	1	2	11	4	4	2	5	1	3	4	3	2	5	3	3	3	2	3	4	4	3	5	3	4	5	5	5	5
632	1	2	15	4	3	4	4	3	4	3	4	3	4	4	3	4	3	4	4	3	4	3	3	3	4	4	3	4
633	2	2	16	3	3	3	3	3	3	3	3	3	3	3	3	3	3	3	4	4	4	4	4	4	4	4	4	4
634	1	2	11	3	3	3	3	3	3	3	3	3	3	3	3	3	3	3	3	3	3	3	3	3	3	3	3	3
635	2	2	15	4	3	5	5	4	4	5	2	5	5	3	4	5	2	3	3	3	4	2	5	3	5	5	3	5
636	2	3	9	3	3	3	3	3	3	3	3	3	3	4	4	4	4	4	4	4	4	4	4	4	4	4	4	4
637	1	2	15	4	4	4	4	4	5	5	5	4	5	1	2	1	1	1	5	5	5	5	5	5	5	5	5	5
638	2	2	15	5	5	4	4	4	4	4	4	4	4	4	4	4	4	4	4	4	4	4	4	4	4	4	4	4
639	2	1	12	4	3	2	2	2	3	3	3	3	3	3	3	3	3	3	4	4	4	4	4	4	4	4	4	4
640	2	2	15	4	4	4	4	3	4	4	4	4	4	4	4	4	4	4	4	4	4	4	4	4	4	4	4	4
641	2	2	15	5	5	5	5	5	5	5	5	5	5	5	5	5	5	5	5	5	5	5	5	5	5	5	5	5
642	2	2	15	3	5	5	5	3	4	4	4	4	4	4	4	4	4	4	4	4	4	4	4	4	4	5	5	5
643	2	3	15	4	4	4	3	4	4	3	4	3	4	3	4	3	3	4	4	4	4	4	4	3	4	4	3	4
644	2	2	15	4	3	4	4	3	3	4	3	4	3	4	3	3	3	4	3	3	3	3	3	3	4	3	3	4
645	2	2	16	5	5	4	4	4	4	4	4	4	4	4	4	4	4	4	4	4	4	4	4	4	4	4	4	4
646	2	2	15	4	4	4	4	4	4	4	4	4	4	4	4	4	4	4	4	4	4	4	3	3	5	4	2	4
647	2	1	12	5	4	4	4	3	4	4	4	4	4	4	4	3	4	4	4	4	4	4	3	4	4	4	4	4
648	2	2	15	4	4	4	4	4	4	4	4	4	4	4	4	4	4	4	4	4	4	4	4	4	4	4	4	4
649	2	2	4	5	5	5	3	2	4	4	5	4	4	3	4	4	4	4	4	4	4	4	4	4	4	4	4	4
650	2	1	12	4	4	4	4	4	4	4	4	4	4	4	4	4	4	4	4	4	4	4	4	4	4	4	4	4
651	2	1	11	4	2	2	3	2	4	3	4	3	1	2	4	2	4	4	4	3	3	5	5	5	5	5	5	5
652	1	1	11	4	4	4	4	4	4	4	4	4	4	4	4	4	4	4	4	4	4	4	4	4	4	4	4	4
653	2	2	15	4	4	4	4	4	4	4	4	4	4	3	4	4	4	4	4	4	4	4	4	4	4	4	4	4
654	1	2	15	3	3	3	3	3	3	3	3	3	3	3	3	3	3	3	4	4	4	4	4	4	4	4	4	4
655	2	1	7	5	5	5	5	5	5	5	5	5	5	5	5	5	5	5	4	4	4	3	4	4	4	3	3	3
656	2	2	17	5	5	4	5	4	4	4	3	5	5	5	4	5	4	5	5	5	5	5	5	4	4	5	4	4
657	2	2	15	3	3	3	3	3	4	4	3	3	3	3	4	1	1	3	4	4	4	4	4	4	4	4	4	4
658	1	2	15	5	4	4	4	4	4	4	4	4	4	4	4	4	4	4	4	4	4	4	4	4	4	4	4	4
659	2	2	15	5	3	3	3	3	3	3	3	3	3	4	4	4	4	4	3	3	3	3	3	3	3	3	3	3
660	2	1	12	4	4	4	3	2	5	4	2	3	3	3	4	2	2	2	4	4	4	4	4	4	4	4	4	4
661	1	2	11	3	2	1	1	1	1	1	1	1	1	1	1	1	1	1	1	1	1	1	1	1	1	1	1	1
662	2	2	16	3	3	3	3	3	4	4	4	4	4	4	4	3	4	4	4	4	4	4	4	4	4	4	4	4
663	2	2	16	5	5	5	5	5	5	5	5	5	5	5	5	5	5	5	5	5	5	5	5	5	5	5	5	5
664	2	2	15	5	5	5	5	5	4	4	4	4	4	4	4	4	4	4	4	4	4	4	4	4	4	4	4	4
665	2	2	17	4	4	4	4	4	4	4	4	4	4	4	4	4	4	4	4	4	4	4	4	4	4	4	4	4
666	2	2	15	4	4	4	4	4	4	4	4	3	4	4	4	4	4	4	3	3	3	3	3	3	3	3	3	3
667	2	2	16	4	4	4	4	4	4	4	4	4	4	4	4	4	4	4	4	5	5	4	4	4	4	4	4	4
668	2	2	15	5	5	5	5	1	5	5	5	5	5	5	3	3	5	5	3	3	3	5	5	5	5	5	5	5
669	2	2	15	4	4	4	4	2	2	4	4	4	4	4	4	4	4	4	4	4	4	4	4	4	4	4	4	4
670	2	2	4	4	3	4	4	4	4	4	4	4	4	4	4	4	4	4	4	4	4	4	4	4	4	4	4	4
671	1	2	15	3	3	3	3	4	3	3	2	2	2	3	3	3	3	3	3	3	3	3	3	3	3	3	3	3
672	1	2	15	2	3	4	5	3	4	4	5	5	4	4	2	4	5	2	5	5	5	4	3	4	4	5	4	4
673	2	2	15	4	4	4	4	4	4	4	4	4	4	4	4	4	4	4	4	4	4	4	4	4	4	4	4	4
674	2	2	15	3	2	3	3	3	2	4	4	3	3	2	2	2	2	2	3	3	3	3	3	3	3	4	3	4
675	2	2	15	3	3	3	3	3	3	3	3	3	3	3	3	3	3	3	4	4	3	3	3	3	3	4	4	4
676	2	2	8	3	3	4	4	2	4	4	5	3	3	3	3	2	4	3	4	4	3	4	4	4	4	4	4	4
677	2	2	11	4	3	4	3	2	5	4	4	4	4	4	4	4	4	4	3	3	3	3	3	3	3	3	3	3
678	2	2	15	4	4	4	4	4	4	4	4	4	4	4	4	4	4	4	4	4	4	4	4	4	4	4	4	4
679	2	2	15	4	4	3	4	4	4	4	3	4	3	3	2	3	4	3	5	5	5	5	5	5	5	5	5	5
680	2	2	15	4	4	4	4	4	4	4	4	4	4	4	4	4	4	4	4	4	4	4	4	4	4	4	4	4
681	2	2	17	4	5	5	5	3	5	5	5	5	5	5	5	4	5	5	5	4	5	5	5	5	5	5	5	5
682	2	2	15	5	5	5	5	3	3	5	5	5	5	5	5	5	5	5	5	5	5	5	5	5	5	5	5	5
683	1	1	11	4	3	4	4	3	3	3	3	3	3	3	3	3	3	3	3	3	3	3	3	4	4	3	3	3
684	2	2	15	4	1	3	2	2	4	4	4	4	4	3	3	3	3	3	3	3	3	3	3	3	3	3	3	3
685	2	2	15	3	2	2	2	2	5	5	5	5	5	2	3	1	5	5	5	5	5	5	5	5	5	5	5	5
686	2	1	11	5	4	4	4	4	4	4	4	4	5	4	5	4	4	4	5	4	5	4	4	4	4	5	5	4
687	2	1	12	4	4	4	4	4	4	4	4	4	4	4	4	4	4	4	4	4	4	4	4	4	4	4	4	4
688	2	1	11	4	4	3	3	3	3	3	3	3	3	3	3	3	3	3	3	3	3	3	3	3	3	3	3	3
689	2	2	15	5	5	5	5	5	5	4	5	4	4	5	4	4	5	4	5	4	5	4	4	4	5	5	4	4
690	2	2	16	4	2	4	4	4	4	4	4	4	4	4	4	3	4	4	4	4	4	4	4	4	4	4	4	4
691	2	2	15	5	5	5	5	5	5	5	5	5	5	5	5	5	5	5	4	4	4	4	5	5	5	5	5	5
692	2	2	16	4	4	4	4	4	4	4	4	4	4	4	4	4	4	4	4	4	4	4	4	4	4	4	4	4
693	2	2	15	4	3	3	3	3	3	3	3	3	3	3	3	3	3	3	3	3	3	3	3	3	3	3	3	3
694	1	2	15	4	4	4	4	1	4	5	5	5	5	4	4	4	4	4	4	4	4	4	4	4	4	5	5	5
695	2	2	16	5	5	5	5	4	5	5	5	5	5	5	5	5	5	5	5	5	5	5	5	5	5	5	5	5
696	2	2	16	4	4	4	4	3	4	4	4	4	4	4	3	3	3	3	4	4	4	4	4	4	4	4	4	4
697	2	2	16	4	4	3	3	2	4	4	4	3	4	3	3	3	4	3	4	4	4	4	4	4	4	4	4	4
698	2	1	11	4	4	4	4	4	4	4	4	4	4	4	4	4	4	4	4	4	4	4	4	4	4	4	4	4
699	2	2	16	3	4	3	3	3	3	3	3	3	3	3	3	3	3	3	4	4	4	4	4	4	4	4	4	4
700	2	2	15	4	4	4	4	3	4	4	4	4	4	4	4	4	4	4	4	4	4	4	4	4	4	4	4	4
701	2	2	16	4	5	5	5	5	4	5	4	4	3	4	4	4	4	4	4	4	4	4	4	4	4	4	4	4
702	2	2	17	3	3	3	3	3	3	3	3	4	3	3	3	3	3	3	4	4	4	4	4	4	4	4	4	4
703	2	2	15	4	4	4	4	4	4	4	4	4	4	4	4	4	4	4	4	4	4	4	4	4	4	4	4	4
704	2	2	15	3	3	3	4	3	3	4	3	4	4	3	4	4	4	4	4	4	4	4	4	4	4	4	4	4
705	2	2	15	4	4	4	4	4	4	4	4	4	4	4	3	3	3	3	3	3	3	3	3	3	3	3	3	3
706	2	2	16	5	5	5	5	5	5	5	5	5	5	5	5	5	5	5	4	4	4	3	4	3	4	4	4	4
707	2	2	16	5	5	5	5	5	5	5	5	5	5	5	5	5	5	5	4	4	4	4	4	4	4	4	4	4
708	2	2	15	4	3	4	3	2	2	3	3	3	3	3	3	2	2	2	4	4	4	4	4	4	4	4	4	4
709	1	1	12	4	4	4	4	3	4	4	4	4	4	4	4	4	4	4	4	4	4	4	4	4	4	4	4	4
710	2	1	13	5	5	5	5	5	5	5	5	5	5	5	5	5	5	5	5	5	5	5	5	5	5	5	5	5
711	2	2	15	4	4	3	3	4	5	5	5	5	5	4	4	3	4	3	4	4	3	4	4	4	4	4	4	4
712	1	1	6	4	4	4	4	4	4	4	4	4	4	4	4	4	4	4	4	4	4	4	4	4	4	4	4	4
713	2	2	15	3	4	3	3	4	4	4	4	4	4	3	3	2	3	3	4	4	4	4	4	4	4	4	4	4
714	2	2	15	5	5	5	5	5	5	5	5	5	5	5	5	5	5	5	3	3	3	3	3	3	3	3	3	3
715	2	2	15	4	4	3	3	2	4	4	4	4	4	3	4	3	4	3	4	4	4	4	4	4	4	4	4	3
716	2	2	16	5	5	5	5	3	5	5	5	5	5	5	5	5	5	5	4	1	4	4	4	4	4	4	4	4
717	2	2	16	4	4	4	4	4	4	4	4	4	4	4	4	4	4	4	5	5	5	5	5	5	5	5	5	5
718	2	2	16	5	5	5	5	3	5	4	4	4	5	4	4	5	5	5	5	5	5	4	4	4	4	5	5	4
719	2	2	16	5	5	4	4	3	5	5	5	5	5	3	4	5	5	3	5	5	5	5	5	5	5	5	5	5
720	1	2	16	5	5	5	5	5	5	5	5	5	5	5	5	5	5	5	3	3	3	4	3	4	4	3	3	4
721	2	2	16	5	4	4	4	4	4	4	4	4	4	2	4	4	4	4	4	4	4	4	3	3	4	4	4	4
722	2	2	16	4	4	4	4	4	4	4	3	4	3	5	4	4	2	4	4	4	4	4	4	4	4	4	4	4
723	2	1	11	4	1	4	4	4	5	3	4	4	4	4	5	4	4	4	4	4	4	4	4	4	4	4	4	4
724	2	2	16	4	4	3	4	4	4	4	4	4	4	4	4	3	4	4	4	3	3	3	4	4	4	3	4	3
725	2	2	17	4	4	3	3	2	5	5	5	5	5	3	3	2	4	3	4	4	4	4	4	4	4	4	4	4
726	2	2	16	1	1	1	1	1	5	5	5	5	5	5	5	5	5	5	5	5	5	5	5	5	5	5	5	5
727	2	2	16	5	4	3	3	2	5	4	5	4	4	2	3	2	4	2	4	4	4	4	4	4	4	4	4	4
728	2	2	15	4	4	4	4	4	4	4	4	4	4	4	4	4	4	4	4	4	4	4	4	4	4	5	5	5
729	2	2	16	4	3	3	3	3	3	3	3	3	3	3	3	3	3	3	3	3	3	3	3	3	3	3	3	3
730	1	1	12	2	2	2	2	1	5	5	5	5	5	5	2	1	5	5	5	5	5	5	5	5	5	5	5	5
731	2	2	15	4	4	4	4	3	3	4	4	4	4	4	4	4	4	4	4	4	4	4	3	4	4	4	4	4
732	2	2	11	2	1	3	3	3	1	3	1	2	2	1	1	3	2	2	4	5	4	4	4	3	4	5	5	5
733	2	2	15	4	4	4	4	4	4	4	4	4	5	4	5	5	5	4	4	4	5	5	5	5	5	5	5	5
734	2	2	16	5	5	5	5	5	5	3	5	5	5	5	5	5	5	5	5	5	5	5	5	5	5	5	5	5
735	1	1	8	4	4	4	4	4	5	5	5	5	5	5	5	5	5	5	5	5	5	5	5	5	5	5	5	5
736	2	2	16	3	2	2	2	2	4	3	4	5	4	4	4	2	4	4	4	4	4	4	4	4	4	4	4	4
737	2	2	16	5	3	5	2	4	5	3	5	3	4	3	5	3	4	3	5	4	5	4	4	5	4	5	4	4
738	1	1	6	3	3	3	3	3	3	3	3	3	3	3	3	3	3	3	4	4	4	4	4	4	4	4	4	4
739	1	1	10	3	2	2	2	2	5	5	5	5	4	3	2	2	4	3	4	4	4	5	4	5	5	5	4	4
740	2	1	12	4	4	2	2	2	4	3	4	4	4	3	3	4	3	4	5	4	4	4	4	4	4	5	5	5
741	2	2	16	5	5	5	5	5	5	5	5	5	5	5	5	5	5	5	5	5	5	5	5	5	5	5	5	5
742	2	2	16	4	4	3	4	3	4	4	4	4	4	4	4	4	4	4	4	4	4	4	4	4	4	4	4	4
743	2	1	12	4	4	4	4	4	4	4	4	4	4	4	4	4	4	4	3	3	3	3	3	3	3	3	3	3
744	2	1	11	2	2	2	2	2	4	4	4	4	4	4	4	4	4	4	4	4	4	4	4	4	4	4	4	4
745	2	2	15	4	4	4	4	4	4	4	4	4	4	3	3	3	3	3	3	3	3	3	3	3	3	3	3	3
746	1	1	6	5	3	3	3	3	4	4	4	4	4	4	4	4	4	4	4	4	4	4	4	4	4	4	4	4
747	2	1	11	3	4	4	4	3	3	3	3	3	3	4	4	2	4	4	4	4	4	3	3	3	3	3	3	3
748	1	1	6	5	5	4	4	3	4	4	4	4	4	4	4	4	4	4	4	4	4	4	4	4	4	4	4	4
749	1	1	11	5	5	5	5	5	5	5	5	5	5	5	5	5	5	5	5	5	5	5	5	5	5	5	5	5
750	2	2	16	4	5	4	5	4	4	5	4	5	5	4	5	5	4	4	5	4	5	4	5	4	5	5	4	5
751	2	1	15	5	4	3	4	4	5	5	5	5	5	5	5	5	5	5	5	5	5	5	5	5	5	5	5	5
752	2	1	15	5	5	5	5	5	5	5	5	5	5	5	5	5	5	5	4	4	4	4	4	4	4	4	4	4
753	2	1	15	4	4	4	4	4	4	4	4	4	4	4	4	4	4	4	4	4	4	4	4	4	4	4	4	4
754	2	1	15	5	5	5	5	2	5	5	5	5	5	5	5	5	5	5	5	5	5	5	5	5	5	5	5	5
755	2	1	15	5	5	5	5	5	3	4	4	4	4	3	4	4	3	4	4	4	3	3	3	4	4	4	4	4
756	2	1	15	1	2	2	2	2	2	2	2	1	1	3	3	3	3	3	3	3	3	3	3	3	3	3	3	3
757	2	1	11	4	4	4	4	4	4	4	4	4	4	4	1	4	4	4	4	4	4	4	4	4	4	4	4	4
758	2	2	15	4	4	4	4	4	4	4	4	4	4	4	4	2	4	4	4	4	4	4	4	4	4	4	4	4
759	1	2	15	1	1	1	1	1	5	5	5	5	5	2	4	3	1	3	3	3	4	3	3	3	4	3	3	4
760	2	2	16	5	5	5	5	5	5	5	3	5	5	4	5	5	4	5	5	5	5	5	5	5	5	5	5	5
761	2	1	15	4	4	4	4	2	4	5	3	4	4	4	4	4	4	4	3	4	4	4	4	4	4	3	4	4
762	1	1	15	4	4	3	4	3	4	4	4	4	4	4	4	4	4	4	4	4	4	4	4	4	4	4	4	4
763	2	1	15	4	4	4	4	4	5	5	5	5	5	4	4	2	4	1	5	5	5	4	4	4	4	4	4	4
764	2	2	16	4	4	4	3	4	4	3	4	3	4	5	4	5	4	4	4	4	4	4	4	4	4	4	4	4
765	2	1	15	4	4	4	3	3	4	4	3	4	4	4	4	4	4	3	4	3	3	4	4	4	4	3	4	4
766	2	1	15	4	4	4	4	3	4	4	3	4	3	4	4	5	5	4	4	4	4	4	5	4	4	4	4	3
767	2	2	15	3	3	2	2	1	4	4	5	5	5	2	1	1	1	1	5	5	5	5	5	5	5	5	5	5
768	2	1	8	3	2	3	4	2	4	3	3	3	5	3	3	5	3	3	3	3	3	4	4	4	4	4	4	4
769	2	1	8	4	4	4	4	4	4	4	4	4	4	4	4	4	4	4	4	4	4	4	4	4	4	4	4	4
770	2	1	8	3	4	2	2	2	4	3	2	2	3	2	3	4	2	2	4	4	4	4	4	4	4	4	4	4
771	2	1	8	3	2	2	2	3	4	4	4	4	4	4	4	4	4	4	4	4	4	4	4	4	4	4	4	4
772	1	1	8	4	4	4	4	2	4	4	2	4	4	4	4	4	4	2	4	4	4	4	4	4	4	4	4	4
773	2	1	15	4	4	4	4	3	3	3	4	4	4	4	3	4	4	4	3	3	3	3	3	3	4	4	4	4
774	2	1	8	1	1	1	1	1	1	2	1	4	3	1	2	1	3	1	4	5	4	4	4	4	4	5	5	5
775	2	1	8	5	4	4	4	3	4	5	5	5	5	4	4	4	4	4	4	4	4	4	5	4	4	5	5	4
776	1	2	15	4	4	4	4	4	4	4	4	4	4	3	3	3	3	3	3	4	3	3	4	4	4	4	4	4
777	2	1	15	4	3	3	4	2	4	4	4	4	4	3	4	3	3	4	3	3	4	4	4	4	4	4	4	4
778	2	1	15	5	4	4	4	4	4	4	4	4	4	4	5	4	4	4	4	4	4	4	4	4	4	4	4	4
779	2	1	15	4	4	4	4	4	3	3	3	3	4	4	4	4	4	4	4	4	4	4	4	4	4	4	4	4
780	2	1	8	4	2	2	1	1	5	4	4	2	4	4	4	3	4	4	4	3	3	4	4	4	4	3	3	4
781	2	1	8	2	2	2	2	2	2	2	2	2	2	2	2	2	2	2	4	4	4	4	4	4	4	4	4	4
782	2	2	15	4	4	4	4	3	2	5	4	2	4	4	4	1	3	3	4	4	3	4	4	4	4	4	4	4
783	1	2	16	4	4	4	4	2	4	4	4	4	4	4	4	2	4	4	4	4	4	4	4	4	4	4	4	4
784	2	1	8	3	1	2	2	1	4	4	5	3	4	4	3	4	4	3	4	4	3	4	5	5	4	4	4	5
785	2	2	15	5	4	3	3	3	4	4	4	4	4	4	3	2	3	3	4	4	4	4	4	4	4	4	4	4
786	2	1	8	4	4	4	2	3	4	4	3	5	5	4	3	2	4	4	3	3	3	2	4	4	4	3	2	2
787	2	1	8	3	4	3	4	4	5	5	5	5	5	2	3	4	4	4	4	4	4	4	4	3	4	4	3	4
788	2	1	15	2	2	2	2	2	4	4	4	5	4	2	4	4	4	2	4	4	4	4	4	4	4	4	4	4
789	2	1	8	3	2	1	2	1	4	4	4	3	4	2	3	2	4	3	4	4	4	4	4	4	4	4	4	4
790	2	1	15	4	4	3	4	4	4	4	4	3	4	3	5	5	5	5	4	5	3	4	3	5	5	5	5	5
791	2	2	15	3	3	3	3	3	4	3	3	3	3	3	3	3	3	3	4	4	4	4	4	4	4	4	4	4
792	2	1	15	4	4	4	4	2	2	4	4	4	4	4	4	3	3	3	3	3	3	2	3	3	3	5	4	4
793	2	2	15	3	3	3	3	3	3	3	3	3	3	3	3	3	3	3	4	4	4	4	4	4	4	4	4	4
794	2	1	8	3	3	3	3	3	4	4	4	4	4	4	4	4	4	4	4	4	4	4	4	4	4	4	4	4
795	2	2	15	5	3	4	3	4	5	5	4	4	4	4	4	4	4	4	4	4	4	4	4	4	4	4	4	4
796	2	2	15	3	3	3	3	3	4	4	4	4	4	3	3	3	3	3	4	3	4	3	4	4	4	3	3	4
797	2	2	15	5	5	5	5	5	5	5	5	5	5	5	5	5	5	5	4	4	4	4	4	4	4	4	4	4
798	1	1	12	4	4	4	4	4	5	5	5	5	5	5	5	5	5	5	5	5	5	5	5	5	5	5	5	5
799	2	2	16	4	4	4	4	4	3	3	3	3	3	4	3	3	4	4	4	4	4	4	4	4	4	4	4	4
800	2	1	8	4	4	2	2	2	4	2	2	2	2	2	2	2	4	2	4	4	4	4	4	5	4	4	4	4
801	2	1	8	5	4	4	4	4	5	4	5	4	4	4	4	4	4	4	4	4	4	4	4	4	4	4	4	4
802	2	1	8	4	3	2	4	1	5	5	5	4	3	3	4	2	4	4	4	3	4	4	4	4	3	4	4	4
803	1	1	11	4	4	4	3	2	3	3	3	3	3	3	3	3	3	3	3	3	3	3	3	3	3	3	3	3
804	2	1	12	5	4	5	5	3	5	5	5	5	5	5	5	5	5	5	5	5	5	4	4	4	3	4	4	4
805	2	1	15	5	5	5	5	5	5	5	5	5	5	5	5	5	5	5	5	5	5	5	5	5	5	5	5	5
806	2	2	15	4	3	3	3	3	3	3	3	3	3	3	3	3	3	3	3	3	3	3	3	3	3	3	3	3
807	2	1	8	5	4	2	2	2	4	4	3	4	3	2	4	5	4	3	4	4	4	4	4	4	4	5	5	4
808	2	2	15	4	4	3	2	3	4	3	3	3	4	3	3	3	3	3	3	3	4	4	4	2	4	4	3	4
809	2	2	16	5	5	5	5	5	5	5	5	5	5	5	5	5	5	5	5	5	5	5	5	5	5	5	5	5
810	2	1	15	4	4	4	4	4	4	4	4	4	4	4	4	4	4	4	4	4	4	4	4	4	4	4	4	4
811	2	1	15	5	5	5	5	5	5	4	4	5	4	5	4	4	4	4	5	4	5	4	4	4	4	5	4	4
812	2	2	15	4	3	4	4	4	5	5	5	5	5	4	4	4	4	4	5	5	5	5	5	5	5	5	5	5
813	2	1	8	5	5	5	4	4	5	5	4	4	5	5	5	5	5	5	5	5	5	4	5	5	5	4	5	4
814	2	1	13	5	3	4	4	4	5	5	5	5	5	5	5	2	5	5	5	5	5	5	5	5	5	5	5	5
815	2	1	8	4	2	2	2	3	4	4	5	2	2	4	2	4	4	2	4	4	4	4	4	4	4	4	4	4
816	1	1	3	5	5	5	5	5	5	5	5	5	5	5	5	5	5	5	5	5	5	5	5	5	5	5	5	5
817	2	1	8	5	5	5	5	5	5	5	5	5	5	5	5	5	5	5	4	4	4	4	4	4	4	4	4	4
818	2	1	13	4	3	4	4	3	4	3	4	4	4	4	4	3	4	4	3	3	3	4	4	4	4	4	4	4
819	2	1	8	4	2	2	4	3	4	3	4	3	4	2	4	4	4	4	3	3	3	3	3	3	3	3	3	3
820	2	1	15	5	4	4	4	1	3	4	5	5	4	4	4	4	4	4	4	4	4	4	4	4	4	4	4	4
821	2	1	15	4	3	3	3	3	4	4	4	3	4	3	3	3	3	3	3	3	3	3	3	3	3	3	3	3
822	2	1	8	4	4	4	3	2	3	3	4	2	3	3	3	2	4	2	4	3	4	4	4	4	4	4	4	4
823	2	1	8	4	2	2	2	2	3	4	4	4	4	2	2	2	4	2	4	4	4	4	4	4	4	4	4	4
824	1	1	15	4	4	3	4	4	4	4	3	4	4	4	4	4	4	4	4	4	4	4	4	4	4	4	4	4
825	2	2	15	3	4	4	3	3	3	3	3	3	3	3	3	3	3	3	3	3	3	3	3	3	3	3	3	3
826	1	2	15	5	5	5	5	5	4	4	4	4	4	4	4	4	4	4	4	4	4	4	4	4	4	4	4	4
827	2	1	12	4	4	3	4	3	4	3	4	4	4	3	3	1	4	4	4	4	4	4	4	4	4	3	4	4
828	1	2	11	4	4	4	4	4	4	2	4	2	2	2	4	3	4	3	3	3	3	3	3	3	3	3	3	3
829	1	1	11	4	4	4	4	4	4	4	4	4	4	4	1	4	4	4	4	4	4	4	4	4	4	4	4	4
830	1	2	15	4	4	3	3	2	3	3	3	3	3	3	3	3	3	3	4	4	4	4	4	4	4	4	4	4
831	2	2	16	2	4	4	4	4	5	5	5	5	5	4	4	2	2	4	5	5	5	4	5	5	5	5	5	5
832	2	1	15	4	3	4	3	2	4	3	4	4	4	4	4	4	4	4	4	4	4	4	4	4	4	4	4	4
833	2	1	13	5	5	5	5	5	4	4	4	4	4	4	4	4	4	4	4	4	4	4	4	4	4	4	4	4
834	2	2	13	5	5	5	5	5	5	5	5	5	5	5	5	5	5	5	5	5	5	5	5	5	5	5	5	5
835	2	2	16	5	5	4	4	2	4	5	4	5	4	4	2	2	4	4	4	4	4	4	4	4	4	4	4	5
836	2	2	11	4	3	4	4	3	3	4	5	3	4	4	4	4	4	4	4	4	4	4	4	4	4	4	4	4
837	2	1	15	1	1	1	1	3	3	1	2	3	1	5	5	5	5	5	5	5	5	5	5	5	5	5	5	5
838	2	1	8	4	4	4	4	4	3	4	3	3	4	3	3	4	3	4	4	4	4	4	4	4	4	4	4	4
839	2	1	14	4	4	4	4	4	3	4	3	4	3	4	4	2	3	4	4	4	4	4	4	4	4	4	4	4
840	2	1	8	3	3	3	4	3	4	4	3	3	3	3	3	3	3	3	4	4	4	3	3	3	3	3	4	4
841	2	2	15	4	3	4	3	4	3	5	4	2	4	4	3	1	3	3	4	4	4	4	4	4	4	4	4	4
842	2	2	16	1	1	1	1	1	1	1	1	1	1	1	1	1	1	1	5	5	5	5	5	5	5	4	3	3
843	2	1	1	4	3	4	4	3	4	4	4	4	4	4	4	4	4	4	4	4	4	4	4	4	4	4	4	4
844	2	1	12	3	2	1	1	1	2	2	2	2	2	2	2	2	2	2	5	5	5	5	5	5	5	5	5	5
845	1	1	15	4	3	4	4	1	4	5	5	5	5	3	3	3	4	3	4	4	4	4	5	5	5	4	4	5
846	1	1	15	4	4	4	5	2	4	4	2	4	4	4	5	3	4	5	5	5	5	5	5	5	5	5	5	5
847	1	3	19	1	4	4	4	4	4	4	4	4	5	4	4	4	4	4	4	4	4	4	4	4	4	4	4	4
848	2	1	15	3	3	3	3	3	4	4	4	4	4	3	3	3	3	3	4	3	3	4	4	4	4	4	3	3
849	2	2	15	4	3	4	4	4	4	4	4	4	4	4	3	3	4	4	4	4	4	4	4	3	3	3	4	4
850	1	1	15	4	4	4	4	3	4	4	4	4	4	4	4	3	4	4	3	3	3	3	3	3	3	4	3	4
851	2	1	12	5	5	5	5	4	5	5	5	5	5	5	5	5	5	5	5	5	5	5	5	5	5	5	5	5
852	2	1	13	5	4	4	2	3	4	4	4	4	4	4	4	4	4	4	4	4	4	4	4	4	4	4	4	4
853	2	1	12	4	4	3	3	3	3	4	4	4	4	4	3	2	4	3	4	4	4	4	4	4	4	5	4	4
854	2	1	12	3	1	2	1	1	1	3	1	1	1	2	3	1	4	1	4	3	4	4	5	5	5	4	5	5
855	2	1	12	4	4	3	4	1	4	4	4	4	4	3	4	4	4	4	4	3	5	5	5	5	5	4	4	4
856	1	1	15	4	4	4	4	4	4	4	4	4	4	4	3	2	4	2	4	4	4	4	4	4	4	4	4	4
857	2	1	13	4	4	3	3	3	3	3	3	4	4	3	3	3	3	3	3	3	3	4	4	4	4	4	4	4
858	2	1	8	3	2	3	2	1	4	4	4	4	3	4	2	2	4	3	4	4	4	3	3	4	4	4	4	4
859	1	1	11	3	2	3	4	3	4	5	4	3	3	4	2	2	4	3	3	2	3	3	4	4	4	3	4	3
860	2	2	15	4	4	4	4	4	4	4	4	4	4	4	4	4	4	4	3	3	3	3	3	3	3	3	3	3
861	2	1	13	2	2	2	2	2	2	2	2	2	2	2	2	2	2	2	4	4	4	4	4	4	4	4	4	4
862	1	1	13	5	5	4	1	3	5	5	5	5	5	5	5	5	5	5	5	5	5	5	5	5	5	5	5	5
863	2	1	11	4	3	3	4	2	4	4	4	4	4	3	4	2	4	2	4	4	4	4	4	4	4	4	4	4
864	1	2	3	4	4	4	4	4	4	4	4	4	4	4	4	4	4	4	4	4	4	4	4	4	4	4	4	4
865	2	1	11	5	5	5	4	5	3	5	4	3	4	5	4	3	4	4	3	3	4	4	4	4	4	4	4	4
866	1	1	11	3	4	4	4	4	4	4	4	4	4	4	3	3	4	4	4	4	4	4	4	4	4	4	4	4
867	1	1	6	4	4	4	4	4	4	4	4	4	4	4	4	4	4	4	4	4	4	4	4	4	4	4	4	4
868	1	1	6	5	5	5	5	5	5	5	5	5	5	5	5	5	5	5	5	5	5	5	5	5	5	4	5	3
869	1	1	11	3	4	4	4	4	4	4	3	4	4	4	4	4	4	4	4	4	4	4	4	4	4	4	4	4
870	1	1	6	5	4	4	4	3	4	4	4	4	4	2	4	2	4	4	5	5	5	5	5	5	5	5	5	5
871	1	1	11	5	5	5	5	5	5	5	5	5	5	5	5	1	5	5	4	4	4	4	4	4	4	4	4	4
872	2	1	6	4	3	4	2	2	3	4	3	4	4	4	4	2	2	2	4	3	4	4	4	4	3	4	4	4
873	1	1	6	3	2	2	2	2	4	3	3	3	3	3	3	3	3	3	3	3	3	3	3	3	3	5	3	5
874	1	1	6	4	4	4	4	5	5	5	5	5	5	5	5	5	5	5	4	5	4	5	5	5	5	5	5	5
875	1	1	11	5	5	5	5	4	5	5	4	5	5	5	5	2	5	5	5	4	5	5	5	4	5	4	5	5
876	1	1	6	4	5	4	4	3	5	5	5	4	4	5	4	3	2	4	3	4	4	4	4	4	4	4	5	5
877	2	1	11	5	5	5	5	4	4	5	2	4	4	4	4	4	4	4	4	4	4	2	4	4	4	3	4	2
878	2	1	11	4	4	4	4	5	4	4	4	4	4	4	5	3	3	3	4	5	4	4	4	4	4	4	4	4
879	1	1	6	5	4	5	5	3	5	5	5	5	5	5	5	2	5	5	5	5	5	5	5	5	5	4	4	5
880	1	1	11	4	4	4	4	4	4	4	4	4	4	4	3	3	4	4	4	4	4	4	4	4	4	4	4	4
881	1	1	11	5	4	4	3	2	4	4	5	4	5	2	4	1	4	5	4	4	3	3	5	5	4	3	4	5
882	2	1	11	4	4	4	4	3	4	4	4	4	4	4	3	4	3	4	3	3	3	4	4	4	4	3	4	4
883	1	1	6	4	4	3	4	3	4	4	4	4	4	4	4	4	4	4	4	4	5	3	4	3	4	4	3	3
884	1	1	11	4	4	3	3	4	4	4	4	4	4	4	1	1	4	1	4	4	3	4	4	4	4	4	4	4
885	1	1	6	3	3	3	3	3	4	4	3	4	3	4	3	4	4	3	3	3	3	4	4	4	4	4	4	4
886	1	1	11	4	4	3	4	3	4	4	4	4	4	3	4	4	4	4	4	4	4	4	4	4	4	4	4	4
887	1	1	6	4	4	3	3	2	4	4	4	4	3	3	3	3	3	3	4	4	3	3	3	4	3	4	4	4
888	1	1	6	3	2	2	3	2	5	4	4	3	4	4	4	4	4	3	3	3	3	4	4	4	4	3	3	3
889	2	1	6	3	4	4	4	3	4	4	4	3	4	3	4	4	4	3	4	3	3	4	4	4	4	3	3	4
890	1	1	6	5	4	4	4	4	4	4	4	4	4	4	4	4	4	4	4	4	4	4	4	4	4	4	4	4
891	1	1	6	3	4	3	3	2	4	4	4	4	3	4	3	3	3	4	4	3	4	4	4	4	4	4	4	4
892	1	1	11	5	5	5	5	5	5	5	5	5	5	5	5	5	5	5	4	4	4	4	4	4	4	4	4	4
893	1	1	6	4	4	4	4	4	4	4	4	4	4	4	4	4	4	4	4	4	4	4	4	4	4	4	4	4
894	1	1	6	5	3	3	2	3	5	4	3	3	3	4	3	3	3	3	3	3	3	3	3	3	3	3	3	4
895	1	1	11	3	4	4	4	4	4	4	4	4	4	4	4	2	3	2	2	3	3	3	3	4	4	3	3	3
896	1	1	6	4	5	3	3	1	3	3	3	3	3	4	4	4	4	4	5	5	5	5	5	5	5	5	5	5
897	2	2	11	4	2	4	3	2	2	3	2	4	4	4	2	3	2	4	4	4	3	4	4	4	4	4	4	4
898	1	1	6	4	4	4	2	2	4	4	4	4	4	4	4	4	4	4	4	4	4	4	4	4	4	4	4	4
899	1	1	11	4	4	4	3	4	2	5	4	2	3	2	2	2	3	4	2	2	3	2	4	3	3	4	2	3
900	1	1	6	5	5	5	5	5	4	4	4	4	4	4	4	3	4	4	4	4	4	4	4	4	4	4	4	4
901	2	1	13	4	4	4	3	3	3	3	3	3	3	3	3	3	3	3	3	3	3	3	3	3	3	3	3	3
902	2	1	12	3	4	3	2	1	3	3	3	3	3	3	2	2	3	3	4	4	4	4	4	4	4	4	4	4
903	1	1	11	4	4	4	4	2	4	4	4	4	4	4	4	4	4	4	4	4	4	4	4	4	4	4	4	4
904	1	1	6	4	4	4	2	2	4	4	4	2	1	4	2	2	4	4	2	2	2	3	4	4	3	4	4	4
905	1	1	6	4	4	4	4	2	4	4	4	4	4	4	4	4	4	4	4	4	4	4	4	4	4	4	4	4
906	1	1	6	5	4	4	4	3	4	4	4	4	4	4	4	4	4	4	4	4	4	4	4	4	4	4	4	4
907	1	1	6	5	5	1	4	2	5	5	5	2	4	3	4	1	4	4	4	3	4	4	4	4	4	4	4	4
908	1	1	6	4	4	4	4	3	5	4	5	3	5	4	2	4	4	3	4	4	4	4	4	4	4	4	4	4
909	1	1	11	3	3	3	3	2	4	4	4	4	4	4	4	3	3	3	3	4	4	4	4	4	4	4	4	4
910	1	1	11	5	3	2	3	3	4	4	4	3	4	3	4	2	4	3	3	2	3	3	4	4	4	4	3	3
911	1	1	6	4	2	2	4	2	4	4	4	4	4	2	4	2	4	2	4	4	4	4	4	4	4	4	4	4
912	1	1	6	4	4	4	4	4	4	4	4	4	4	4	4	4	4	4	4	4	4	4	4	4	4	4	4	4
913	1	2	6	5	5	5	5	5	5	5	5	5	5	5	5	5	5	5	4	4	4	4	4	4	4	4	4	4
914	1	1	6	4	4	3	4	4	3	5	4	4	4	4	4	3	4	3	4	4	4	4	4	4	4	4	4	4
915	1	2	6	4	4	4	3	3	3	3	3	3	3	3	3	3	3	3	3	3	3	3	3	3	3	3	3	3
916	1	2	6	5	5	5	5	3	5	5	5	5	5	5	5	5	5	5	5	5	5	5	5	5	5	5	5	5
917	1	2	6	5	5	5	5	5	5	5	5	5	5	5	5	4	4	4	4	4	4	4	4	4	4	4	4	4
918	1	1	6	4	4	4	4	3	3	3	4	3	3	3	3	3	3	3	3	3	4	4	4	4	4	4	4	4
919	1	2	6	3	3	3	3	3	4	4	4	4	4	4	4	4	4	4	4	4	4	4	4	4	4	4	4	4
920	2	2	6	4	3	4	4	4	3	4	4	4	4	4	4	2	3	4	4	4	4	4	4	4	4	4	4	4
921	1	2	6	4	4	2	4	4	4	4	4	4	4	4	2	2	3	4	3	4	3	3	4	4	4	4	4	4
922	1	1	11	3	3	3	3	3	3	3	3	3	3	3	3	3	3	3	3	3	3	3	3	3	3	3	3	3
923	1	1	6	5	5	5	5	5	5	5	5	5	5	4	4	4	4	4	4	4	4	4	4	4	4	4	4	4
924	1	2	6	3	4	4	4	4	4	4	4	4	4	3	3	4	4	4	4	4	4	4	4	4	4	4	4	4
925	1	2	6	4	4	3	3	3	4	4	4	4	4	4	4	4	4	3	4	4	4	4	4	4	4	4	4	4
926	1	1	11	3	4	3	3	1	5	4	2	4	4	4	2	1	4	4	4	4	4	4	4	4	4	2	4	4
927	1	1	11	5	1	3	4	4	5	4	5	5	5	5	5	5	5	5	5	5	5	5	5	5	5	5	5	5
928	1	1	6	4	4	4	4	4	4	4	4	4	4	4	4	4	4	4	4	4	4	4	4	4	4	4	4	4
929	1	1	11	1	1	1	1	1	5	5	5	5	5	1	5	1	5	1	5	5	5	5	5	5	5	5	5	5
930	1	2	6	3	3	3	3	3	4	4	3	3	3	3	4	4	4	4	4	4	4	4	4	4	4	4	4	4
931	1	1	6	4	4	3	4	4	4	4	4	4	4	4	4	4	4	4	4	4	4	4	4	4	4	4	3	4
932	1	1	11	4	3	3	4	3	4	4	4	4	4	4	4	3	4	4	3	4	4	4	4	4	4	4	4	4
933	1	1	6	3	4	3	3	3	4	4	4	4	4	4	4	4	4	4	3	3	3	3	4	4	4	4	4	4
934	1	1	6	4	2	3	3	3	3	3	3	3	3	3	3	3	3	3	3	3	3	3	3	3	3	5	5	5
935	1	1	6	5	4	4	4	2	4	4	4	4	4	3	5	5	3	3	3	3	3	3	3	3	3	3	3	3
936	1	1	11	4	4	3	3	3	4	4	4	4	4	4	4	3	4	4	4	4	4	4	4	4	4	4	4	4
937	2	1	12	4	3	3	3	3	4	4	5	4	4	4	4	4	4	4	5	4	4	5	5	5	5	4	5	4
938	1	1	11	4	2	4	4	3	4	3	4	4	4	3	4	2	4	2	4	4	4	4	4	4	4	4	4	4
939	1	2	6	5	2	2	2	2	5	3	5	5	5	4	3	2	5	5	5	5	5	5	5	5	5	5	5	5
940	2	3	11	5	5	5	5	5	5	5	3	5	5	5	5	2	5	3	4	4	4	4	4	4	4	5	5	5
941	1	1	6	4	4	4	4	4	4	4	4	3	3	4	4	1	3	3	3	3	3	4	4	4	4	4	4	3
942	1	2	11	5	5	5	5	3	5	5	5	5	5	5	5	5	5	5	4	4	4	4	4	4	4	4	4	4
943	2	1	11	3	4	4	4	4	4	4	4	4	4	4	2	1	4	4	4	4	4	4	4	4	4	4	4	4
944	1	1	11	4	4	3	4	4	4	4	4	4	4	4	4	4	4	4	4	4	4	4	4	4	4	4	4	4
945	1	3	11	5	5	4	4	4	4	4	4	4	4	4	4	2	4	4	4	4	4	4	4	4	4	4	4	4
946	1	1	6	5	4	4	4	4	4	5	5	4	5	4	3	2	3	5	3	2	4	4	4	4	3	4	4	4
947	1	1	6	4	4	4	4	4	3	4	4	4	4	3	3	2	4	4	4	4	4	4	4	4	4	4	4	4
948	1	1	6	1	1	1	1	1	1	1	1	1	1	1	1	1	1	1	5	5	5	5	5	5	5	5	5	5
949	2	1	12	5	5	5	5	5	5	5	5	5	5	5	5	5	5	5	5	5	5	5	5	5	5	5	5	5
950	2	1	12	4	4	4	3	2	4	4	3	4	4	3	3	3	4	3	4	4	4	4	4	4	4	4	4	4
951	2	1	13	4	3	3	3	1	3	4	4	3	3	4	4	3	3	4	3	3	3	3	3	3	3	3	3	3
952	1	2	6	3	3	4	4	4	3	4	4	4	4	4	3	1	3	3	4	3	4	4	4	4	4	4	4	4
953	2	1	12	4	4	4	4	4	3	3	3	4	4	3	3	3	3	3	3	3	3	3	3	3	3	3	3	3
954	1	1	6	5	4	3	4	4	4	5	4	4	4	4	4	4	4	4	4	4	4	4	4	4	4	4	4	4
955	1	1	11	1	2	3	2	3	2	4	2	5	5	4	2	4	2	4	2	4	2	4	5	2	4	2	4	4
956	2	1	15	4	3	3	3	2	5	4	4	4	4	3	3	2	4	3	4	3	4	3	4	4	4	3	4	3
957	1	1	11	5	4	3	3	4	4	4	4	4	4	4	4	2	4	4	4	4	4	4	4	4	4	4	4	4
958	2	1	12	2	3	2	3	2	3	3	4	4	3	2	3	2	4	4	4	4	4	4	4	4	4	4	4	4
959	2	1	11	5	2	3	4	3	5	5	5	5	5	4	4	2	5	5	3	3	5	3	4	5	5	4	4	4
960	1	1	12	4	4	4	4	4	4	4	4	4	3	4	4	4	4	4	3	3	3	4	4	4	4	4	4	4
961	1	1	6	4	3	4	4	4	4	4	4	4	4	4	4	2	4	4	4	4	4	4	4	4	4	4	4	4
962	2	2	16	4	4	4	3	3	4	4	5	4	4	3	4	2	4	3	4	4	4	4	4	4	4	4	4	4
963	2	1	11	5	5	4	5	5	4	4	4	4	4	4	4	4	4	4	4	4	4	3	4	4	4	4	5	5
964	2	1	1	2	2	2	2	2	2	2	2	2	2	2	2	3	3	3	3	3	3	3	3	3	3	3	3	3
965	1	1	1	4	3	4	4	3	4	4	5	4	4	4	5	3	5	4	4	4	4	4	4	4	4	5	4	4
966	2	1	1	4	4	3	3	4	4	4	4	4	4	4	4	4	4	4	4	4	4	4	4	4	3	4	4	3
967	2	1	7	4	3	3	4	4	4	4	4	4	4	4	4	4	4	4	4	4	4	3	3	3	3	3	4	3
968	2	1	1	5	5	5	5	5	5	5	5	5	5	3	5	5	1	5	4	4	4	4	5	4	4	4	2	4
969	2	1	1	4	3	5	4	3	4	4	4	4	4	3	3	3	3	3	4	4	4	4	4	4	4	4	4	4
970	1	1	1	3	3	3	3	3	3	3	3	3	3	3	3	3	3	3	4	4	4	4	4	4	4	4	4	4
971	2	1	1	4	4	4	4	4	4	4	4	4	4	4	4	4	4	4	4	5	4	4	4	4	4	4	5	4
972	2	1	1	3	3	3	3	3	3	3	3	3	3	3	1	3	4	4	4	4	4	3	3	3	3	4	4	4
973	1	1	12	4	4	3	3	3	4	4	4	4	4	4	4	3	4	4	3	3	3	4	4	4	4	4	4	4
974	2	1	12	5	5	5	5	5	5	5	5	5	5	5	5	5	5	5	5	5	5	5	5	5	5	5	5	5
975	2	1	12	4	2	3	3	2	4	4	4	4	4	4	4	4	4	4	5	5	5	5	5	5	5	5	5	5
976	2	1	12	4	2	4	4	2	4	2	3	3	4	4	1	4	3	4	4	4	4	3	4	4	4	4	4	3
977	1	2	12	4	4	4	4	4	3	3	3	3	3	3	3	3	3	3	4	4	4	4	4	4	4	4	4	4
978	2	3	11	4	4	4	3	3	3	3	4	4	4	2	4	3	4	4	4	3	4	3	4	4	4	4	3	4
979	2	3	11	2	2	4	4	4	4	4	4	4	4	4	4	4	4	4	4	4	4	4	4	4	4	4	4	4
980	2	3	11	4	3	4	4	3	4	4	3	4	4	5	5	5	4	5	5	5	5	4	4	4	4	5	4	5
981	2	3	11	3	2	4	4	3	5	5	4	4	3	4	4	1	4	4	3	4	4	3	4	4	4	4	4	4
982	2	3	11	5	4	4	4	4	4	5	5	5	4	3	4	5	4	5	4	3	3	4	4	4	3	4	5	4
983	1	3	13	4	4	4	4	4	4	4	4	4	4	4	3	4	4	4	4	4	4	4	4	4	4	4	4	4
984	1	3	11	4	4	4	4	4	4	4	4	4	4	4	4	3	4	4	4	4	4	4	4	4	4	4	4	4
985	2	3	19	5	5	5	5	5	2	5	5	4	5	5	5	4	5	3	5	5	5	5	5	5	5	5	5	5
986	1	3	11	4	4	4	4	4	3	3	3	3	3	3	3	3	3	3	3	3	3	4	4	4	4	3	4	3
987	2	3	11	5	5	4	4	2	3	4	4	4	4	3	4	3	3	4	3	3	3	4	3	3	3	4	4	4
988	2	3	13	3	3	3	3	3	4	4	4	4	4	4	4	4	4	4	4	4	4	4	4	4	4	4	4	4
989	2	3	13	4	4	4	4	4	4	4	4	4	4	4	4	4	4	4	4	3	4	3	3	3	3	4	4	4
990	2	3	13	5	5	4	4	3	4	4	4	4	4	4	4	4	4	4	4	4	4	4	4	4	4	4	4	4
991	2	3	13	4	4	4	4	4	4	4	4	4	4	4	4	4	4	4	4	4	4	4	4	4	4	4	4	4
992	2	3	13	4	4	4	4	2	4	4	4	4	4	4	4	4	2	4	4	4	4	4	4	4	4	4	4	4
993	2	3	13	4	4	4	4	2	4	4	4	4	4	4	4	4	4	4	4	4	4	4	4	4	4	4	4	4
994	2	3	13	5	5	5	5	4	4	5	4	4	3	5	4	2	3	5	4	3	3	4	4	4	4	4	5	5
995	2	3	13	3	4	4	4	3	4	5	3	2	3	3	4	1	3	4	3	4	4	4	4	4	3	4	4	4
996	2	3	13	4	4	4	4	3	4	4	4	4	4	4	4	3	3	4	4	3	4	3	4	4	4	4	4	4
997	2	3	13	4	4	4	4	4	4	4	4	4	4	4	4	4	4	4	4	4	4	4	4	4	4	4	4	4
998	2	3	13	4	4	4	4	3	4	4	4	4	3	3	4	2	3	3	3	4	3	4	4	3	4	4	4	4
999	2	3	13	4	4	4	4	4	4	4	4	4	4	4	4	2	4	4	4	4	4	4	4	4	4	4	4	4
1000	2	3	13	4	3	4	4	3	3	4	4	4	4	4	4	2	4	4	4	4	4	4	4	4	4	4	4	4
1001	2	1	13	4	2	4	4	3	4	4	4	4	4	4	3	3	3	4	4	4	4	3	4	4	4	4	4	4
1002	2	3	13	4	2	4	3	2	4	4	4	4	3	2	2	2	2	4	3	4	3	4	4	4	4	3	4	4
1003	2	3	13	2	2	2	2	2	2	2	2	2	2	2	2	2	3	3	4	4	4	4	4	4	4	4	4	4
1004	2	3	11	4	4	4	4	4	4	4	4	4	4	4	4	4	4	4	4	4	4	4	4	4	4	4	4	4
1005	2	3	13	4	4	4	4	4	4	4	4	4	4	4	4	2	4	4	4	4	4	4	4	4	4	4	4	4
1006	2	3	13	4	4	4	4	4	4	4	4	4	4	4	4	2	4	4	4	4	4	4	4	4	4	4	4	4
1007	2	3	13	2	2	2	2	2	2	2	2	2	2	4	4	3	3	3	2	2	2	2	2	2	2	3	3	3
1008	2	3	13	4	4	4	4	4	4	4	4	4	4	4	4	2	4	4	4	4	4	4	4	4	4	4	4	4
1009	1	3	18	4	4	3	3	3	3	3	3	3	3	3	3	3	3	3	4	4	4	4	4	4	4	4	4	4
1010	1	3	18	4	4	4	4	2	4	4	5	4	4	4	4	2	4	4	4	4	4	4	4	4	4	4	4	4
1011	2	3	18	4	2	4	2	2	5	5	5	5	5	2	1	1	3	3	5	5	5	4	4	4	4	4	3	5
1012	1	3	18	3	4	4	4	3	4	4	4	4	4	4	1	1	4	4	4	4	3	4	4	4	4	4	4	4
1013	2	3	18	4	2	2	2	2	5	4	4	5	4	4	1	1	2	2	4	4	4	4	4	4	4	4	4	4
1014	2	3	18	4	3	3	4	2	4	4	4	4	4	4	4	1	3	4	3	3	4	4	4	4	4	4	4	4
1015	2	3	18	3	3	2	2	2	3	3	4	3	3	2	2	2	4	3	3	4	3	4	4	4	3	4	4	3
1016	1	3	18	4	4	4	4	2	4	4	4	4	4	4	4	2	4	2	4	3	4	4	4	4	4	4	4	4
1017	1	3	18	4	4	4	4	4	4	4	4	4	4	4	4	4	4	4	4	4	4	4	4	4	4	4	4	4
1018	2	3	13	4	4	3	3	3	3	3	3	3	3	4	4	2	3	5	3	3	5	4	4	4	4	3	4	4
1019	1	3	18	4	4	4	4	4	4	4	4	4	4	4	4	4	4	4	4	4	4	4	4	4	4	4	4	4
1020	1	3	18	5	4	4	4	3	5	4	4	2	5	5	5	5	5	5	5	4	4	5	4	4	5	5	5	5
1021	1	3	18	3	2	2	2	2	5	5	5	5	5	5	5	5	5	5	4	4	4	4	4	4	4	4	4	4
1022	1	3	18	5	5	5	5	5	5	5	5	5	5	5	5	5	5	5	5	5	5	5	5	5	5	5	5	5
1023	1	3	18	4	4	4	4	4	3	3	3	4	4	3	4	4	3	4	3	3	3	3	3	4	3	3	3	4
1024	2	3	18	5	4	5	5	4	5	5	5	5	5	4	3	2	5	5	4	4	4	4	5	5	5	4	4	4
1025	2	3	18	5	4	4	4	3	4	4	4	4	4	4	4	4	4	4	4	4	4	4	4	4	4	4	4	4
1026	1	3	18	5	5	5	5	5	4	4	4	4	4	4	5	3	4	4	5	4	5	4	5	5	4	4	4	4
1027	2	3	18	4	4	4	4	3	4	4	4	4	4	4	4	4	4	4	4	4	4	4	4	4	4	4	4	4
1028	1	3	18	4	4	4	4	4	4	4	4	4	4	4	4	1	4	4	3	3	3	4	4	4	4	3	4	3
1029	1	3	18	5	5	5	5	5	4	4	4	4	4	4	4	4	4	4	4	4	4	4	4	4	4	4	4	4
1030	2	3	19	5	4	4	4	4	4	4	4	4	4	4	4	4	4	4	3	3	3	3	3	3	3	3	3	3
1031	2	3	18	4	4	4	4	3	4	5	5	3	2	4	3	2	2	4	5	4	5	4	4	5	4	4	5	4
1032	2	3	19	4	4	4	4	4	4	4	4	4	4	4	4	4	4	4	5	5	5	5	5	5	5	5	5	5
1033	2	3	18	5	5	5	5	5	3	3	3	3	3	3	3	3	3	3	4	4	4	4	4	4	4	4	4	4
1034	1	3	18	3	2	4	4	3	5	4	4	4	4	4	4	4	4	3	4	3	4	4	4	4	4	4	4	4
1035	1	3	18	4	4	3	3	3	4	3	4	3	4	3	3	3	3	4	4	3	3	3	4	3	3	3	3	3
1036	2	3	19	4	3	4	4	3	3	4	4	4	3	4	4	3	4	4	4	3	3	4	4	4	4	4	4	4
1037	2	3	19	4	4	4	4	4	4	4	4	4	4	4	4	2	4	4	4	4	4	4	5	4	4	4	4	4
1038	2	3	18	4	3	4	4	2	4	4	4	4	4	3	4	4	3	3	3	3	4	4	4	3	3	3	3	3
1039	1	3	19	4	4	4	4	4	3	3	3	3	3	4	4	4	4	4	4	4	4	4	4	4	4	4	4	4
1040	1	3	2	4	4	4	3	2	3	4	3	3	4	3	4	2	3	3	3	2	3	3	4	4	3	3	3	2
1041	1	3	18	4	4	4	4	4	4	4	4	4	4	4	4	3	4	4	4	4	4	4	4	4	4	4	4	4
1042	1	3	18	5	4	4	4	2	5	5	4	5	4	4	4	4	4	4	4	4	4	4	4	4	4	4	4	4
1043	2	3	18	4	4	4	4	4	4	4	4	4	4	4	4	4	4	4	4	4	4	4	4	4	4	4	4	4
1044	2	3	18	4	3	4	4	4	3	4	3	3	4	4	4	3	4	4	3	4	3	4	4	4	4	4	4	4
1045	1	3	18	3	3	3	3	3	4	4	4	3	3	3	5	4	4	3	3	3	3	3	3	3	4	3	3	3
1046	2	1	19	4	4	4	4	4	3	3	3	3	3	3	3	2	4	4	4	4	4	4	4	4	4	4	4	4
1047	1	1	2	5	3	4	4	3	4	4	4	4	3	4	4	2	3	4	3	4	3	3	4	4	4	3	4	4
1048	1	3	2	5	5	5	5	5	5	5	5	5	5	5	5	5	5	5	5	5	5	5	5	5	5	5	5	5
1049	2	3	2	4	2	3	3	2	4	2	4	3	3	2	2	2	4	4	4	3	3	3	4	4	4	4	4	4
1050	1	1	2	4	3	3	3	3	4	4	3	3	3	3	3	3	3	3	3	3	3	3	3	3	3	3	3	3
1051	1	3	18	4	4	4	4	3	3	3	3	3	3	3	3	3	3	3	3	4	4	4	3	3	3	3	3	3
1052	2	3	18	5	5	5	4	2	3	3	4	4	4	4	5	4	3	3	3	3	3	4	4	4	3	4	4	4
1053	1	3	18	5	5	5	5	5	4	4	4	5	4	5	5	5	5	5	5	5	5	5	5	5	5	4	4	4
1054	1	3	18	5	3	3	4	2	2	3	4	2	3	2	4	3	3	3	4	3	4	3	3	4	3	3	2	3
1055	2	3	18	3	2	3	3	2	4	4	4	4	4	4	4	4	4	4	4	4	4	4	4	4	4	4	4	4
1056	1	1	2	3	3	3	3	3	3	3	3	3	3	4	2	1	4	4	3	3	3	3	3	3	3	3	3	3
1057	1	1	3	5	5	5	5	4	5	5	5	5	5	5	5	5	5	5	5	5	5	5	5	5	5	5	5	5
1058	1	1	3	3	3	3	3	3	3	3	3	3	3	3	3	3	3	3	4	3	2	3	3	2	4	4	3	3
1059	1	1	3	5	5	5	5	5	5	5	5	5	5	5	5	5	5	5	4	4	4	4	4	4	4	4	4	4
1060	1	1	3	4	4	4	4	4	4	4	4	4	4	4	3	3	3	3	3	3	3	4	4	4	4	4	4	4
1061	1	3	14	2	2	1	1	1	1	2	1	1	1	2	2	2	2	3	2	1	1	2	1	1	2	2	1	1
1062	2	3	13	4	4	4	4	3	4	4	3	4	4	4	4	3	4	4	4	4	4	4	4	4	4	4	4	4
1063	1	3	2	5	5	4	4	5	4	5	4	4	5	4	4	2	3	4	4	4	5	4	4	5	4	4	4	5
1064	2	3	19	4	4	4	4	4	4	4	4	4	4	4	4	4	4	4	4	4	4	4	4	4	4	4	4	4
1065	1	1	7	1	3	2	2	1	4	4	4	4	3	2	3	2	3	4	4	4	4	4	4	4	4	4	4	4
1066	1	1	3	4	4	4	4	4	5	4	5	5	5	5	5	5	5	5	4	5	5	5	5	5	5	4	5	5
1067	1	1	3	4	4	4	4	3	4	4	5	4	4	3	4	3	4	2	4	5	4	4	5	5	4	5	4	4
1068	1	1	3	5	4	5	4	5	4	5	4	5	4	5	4	4	5	4	5	4	5	4	4	5	5	5	4	5
1069	2	3	18	5	4	3	3	3	4	4	5	5	5	3	4	1	1	3	4	4	4	4	4	4	4	4	4	4
1070	2	1	3	4	4	4	4	4	4	4	4	4	4	4	4	4	4	4	4	4	4	4	4	4	4	4	4	4
1071	2	3	13	4	3	4	4	3	3	4	4	4	4	3	4	2	4	4	4	4	4	4	4	4	4	4	4	4
1072	1	1	6	5	5	5	5	5	4	4	4	4	4	4	4	4	4	4	4	4	4	4	4	4	4	4	4	4
1073	2	1	7	5	3	4	3	3	5	5	2	3	5	4	4	5	5	5	4	5	5	5	5	5	5	5	5	5
1074	1	1	7	4	3	3	4	3	3	3	3	3	3	4	4	2	3	3	4	4	4	4	4	4	4	4	4	4
1075	1	1	7	4	3	3	4	3	3	3	3	3	3	4	4	2	3	3	4	4	4	4	4	4	4	4	4	4
1076	1	1	3	3	2	2	3	2	2	3	2	3	2	3	4	4	4	4	4	3	4	4	4	4	4	4	3	4
1077	1	1	3	3	4	4	4	4	4	4	4	4	4	4	4	4	4	4	4	4	4	4	4	4	4	4	4	4
1078	1	1	7	4	4	4	4	4	3	3	3	3	3	3	4	4	4	4	4	4	4	4	4	4	4	4	4	4
1079	1	1	6	5	5	5	5	1	4	4	4	4	4	4	4	4	4	1	4	4	4	4	4	4	4	4	4	4
1080	1	3	2	3	3	3	3	3	4	3	3	3	3	3	3	3	3	3	4	4	4	4	4	4	4	4	4	4
1081	1	1	7	5	4	4	4	2	4	4	4	4	4	4	4	4	4	4	4	4	4	4	4	4	4	4	4	4
1082	1	1	7	4	4	4	4	4	3	3	3	3	3	3	3	3	3	3	3	3	3	3	3	3	3	3	3	3
1083	1	3	2	1	1	1	1	1	5	5	5	5	5	5	5	5	5	5	5	5	5	5	5	5	5	5	5	5
1084	2	3	18	4	4	4	4	4	4	4	4	4	4	4	4	4	4	4	4	4	4	4	4	4	4	4	4	4
1085	1	3	18	5	4	5	5	4	5	4	5	5	5	4	5	5	4	4	4	4	4	3	3	4	3	4	4	4
1086	1	3	18	3	3	3	3	3	3	3	3	3	3	4	4	2	4	4	4	3	4	4	4	3	4	4	3	4
1087	1	3	18	3	3	3	3	3	4	4	4	4	4	4	3	1	4	3	3	3	3	3	3	3	3	3	3	3
1088	1	3	18	4	4	4	4	4	4	4	4	4	4	4	4	3	3	3	3	3	3	3	3	3	3	3	3	3
1089	2	3	18	4	4	3	3	2	4	4	3	4	4	4	3	1	4	4	4	4	4	3	4	4	4	3	4	4
1090	2	3	18	4	3	4	4	3	4	4	4	4	3	3	3	3	3	3	4	3	4	4	3	3	4	4	4	4
1091	2	3	19	4	4	4	4	3	4	4	4	4	4	4	4	3	4	4	4	4	4	4	4	4	4	4	4	4
1092	2	3	18	4	4	4	4	3	3	4	3	4	4	3	4	1	3	4	3	3	3	3	4	3	4	3	4	3
1093	2	3	19	3	2	4	3	2	5	4	4	4	4	4	3	1	3	2	4	4	4	4	4	4	4	5	4	4
1094	2	3	19	3	4	4	4	3	4	4	3	4	4	4	4	3	4	4	3	4	3	3	4	4	4	4	4	4
1095	2	3	19	3	3	3	3	3	3	3	3	3	3	3	4	3	4	3	4	4	4	4	4	4	4	2	4	5
1096	1	3	18	4	1	1	1	1	5	5	5	5	5	5	5	2	3	3	4	4	4	5	5	4	4	5	5	5
1097	1	3	18	4	3	4	3	4	4	4	4	4	4	4	4	4	4	4	4	4	4	4	4	4	4	4	4	4
1098	2	3	12	1	1	1	1	1	5	5	5	5	5	5	5	5	5	5	5	5	5	5	5	5	5	5	5	5
1099	1	3	3	5	4	5	5	5	5	5	5	5	5	5	5	5	5	5	5	5	5	5	5	5	5	5	5	5
1100	1	3	6	1	1	1	1	1	1	1	1	1	1	1	1	1	1	1	5	5	5	5	5	5	5	5	5	5
1101	1	3	2	4	4	4	4	3	4	4	4	4	4	4	4	4	4	4	4	4	4	4	4	4	4	4	4	4
1102	1	3	6	5	5	5	5	5	4	4	4	4	4	4	4	4	4	4	4	5	4	5	4	5	4	4	4	4
1103	1	3	6	5	5	5	5	5	5	5	5	5	5	5	5	5	5	5	5	5	5	5	5	5	5	5	5	5
1104	2	3	7	4	2	4	4	4	4	4	4	4	4	4	2	2	2	4	4	4	4	4	4	4	4	4	4	4
1105	2	3	7	5	4	4	4	4	5	4	4	4	4	4	4	4	4	4	4	4	4	4	4	4	4	4	4	4
1106	2	3	6	4	4	4	4	4	4	4	4	4	4	4	4	4	4	4	5	5	5	5	5	5	5	5	5	5
1107	1	3	2	3	3	1	1	1	5	5	5	5	5	5	5	5	5	5	5	5	5	5	5	5	5	5	5	5
1108	2	3	13	4	4	4	4	4	4	4	4	4	5	5	4	2	4	3	4	5	4	4	4	3	4	4	3	4
1109	2	3	11	4	3	3	3	4	5	5	5	4	4	3	5	2	4	4	5	5	5	5	5	5	5	5	5	5
1110	1	3	18	4	4	4	4	4	5	4	4	5	4	5	4	4	4	3	4	4	4	4	4	4	4	4	4	5
